# Supplementary material for: Cytochrome c lysine acetylation regulates cellular respiration and cell death in ischemic skeletal muscle
Source: Nat Commun. 2023 Jul 13;14:4166. doi: 10.1038/s41467-023-39820-8 (PMC10345088; doi:10.1038/s41467-023-39820-8)
Supplement: Supplementary file 4 — Source Data [file 41467_2023_39820_MOESM4_ESM.xlsx]

## Sheet: Mass Spec
Proteins	Positions within proteins	Leading proteins	Protein	Fasta headers	Localization prob	Score diff	PEP	Score	Delta score	Score for localization	Localization prob MH365	Score diff MH365	PEP MH365	Score MH365	Localization prob MH456	Score diff MH456	PEP MH456	Score MH456	Localization prob MH457	Score diff MH457	PEP MH457	Score MH457	Localization prob MH458	Score diff MH458	PEP MH458	Score MH458	Localization prob MH459	Score diff MH459	PEP MH459	Score MH459	Localization prob MH460	Score diff MH460	PEP MH460	Score MH460	Localization prob MH461	Score diff MH461	PEP MH461	Score MH461	Localization prob MH462	Score diff MH462	PEP MH462	Score MH462	Localization prob MH463	Score diff MH463	PEP MH463	Score MH463	Localization prob MH464	Score diff MH464	PEP MH464
I3LBF0;A0FKG7	260;260	I3LBF0	I3LBF0	tr|I3LBF0|I3LBF0_PIG Calpain-7 OS=Sus scrofa GN=CAPN7 PE=3 SV=1;sp|A0FKG7|CAN7_PIG Calpain-7 OS=Sus scrofa GN=CAPN7 PE=2 SV=1	1	41.9124	0.0546425	44.196	8.8928	41.912																	1	44.1959	0.0546425	44.196	1	42.6471	0.0620265	42.647
F2Z539;A1XQU9	8;8	F2Z539	F2Z539	tr|F2Z539|F2Z539_PIG 40S ribosomal protein S20 OS=Sus scrofa GN=RPS20 PE=3 SV=1;sp|A1XQU9|RS20_PIG 40S ribosomal protein S20 OS=Sus scrofa GN=RPS20 PE=1 SV=1	0.751215	4.79939	2.32186e-10	115.98	107.16	115.98																	0.633718	2.38081	0.0449746	59.281
A5A779	412	A5A779	A5A779	sp|A5A779|PGTA_PIG Geranylgeranyl transferase type-2 subunit alpha OS=Sus scrofa GN=RABGGTA PE=2 SV=1	1	61.6499	0.0144838	61.65	10.382	61.65													1	42.2093	0.0848265	42.209									1	42.3359	0.0740681	42.336	1	61.6499	0.0144838	61.65
D0G0C6	395	D0G0C6	D0G0C6	tr|D0G0C6|D0G0C6_PIG Asparagine synthetase OS=Sus scrofa GN=ASNS PE=1 SV=1	0.922887	13.4958	0.0189056	42.309	20.191	42.309																																	0.922887	13.4958	0.0189056	42.309
F1RG13	1403	F1RG13	F1RG13	tr|F1RG13|F1RG13_PIG Uncharacterized protein OS=Sus scrofa GN=IFT140 PE=4 SV=1	1	61.0971	0.0250606	61.097	27.797	61.097
F1RMX3;F1RH05	160;160	F1RMX3	F1RMX3	tr|F1RMX3|F1RMX3_PIG Uncharacterized protein OS=Sus scrofa GN=LOC100517216 PE=3 SV=2;tr|F1RH05|F1RH05_PIG Uncharacterized protein OS=Sus scrofa GN=LOC100518655 PE=3 SV=2	1	107.154	0.000581926	107.15	30.327	107.15																																					1	107.154	0.000581926
F1RH91	450	F1RH91	F1RH91	tr|F1RH91|F1RH91_PIG Uncharacterized protein OS=Sus scrofa GN=CDC23 PE=4 SV=1	1	80.4381	0.0225002	80.438	12.457	80.438																									1	80.4381	0.0225002	80.438
F1RHI4	6	F1RHI4	F1RHI4	tr|F1RHI4|F1RHI4_PIG Uncharacterized protein OS=Sus scrofa PE=3 SV=1	0.333333	0	0.0660234	76.679	42.05	76.679																													0.333333	0	0.0660234	76.679
F1RHI4	8	F1RHI4	F1RHI4	tr|F1RHI4|F1RHI4_PIG Uncharacterized protein OS=Sus scrofa PE=3 SV=1	0.674585	3.41524	0.0506417	81.972	48.709	81.972									0.491479	2.59488	0.0529894	79.974																	0.674585	3.41524	0.0506417	81.972
F1RHI4	9	F1RHI4	F1RHI4	tr|F1RHI4|F1RHI4_PIG Uncharacterized protein OS=Sus scrofa PE=3 SV=1	0.971414	15.397	0.017995	102.07	52.027	102.07	0.971414	15.397	0.017995	102.07	0.817785	7.80712	0.0429753	88.496	0.712386	6.22277	0.0502713	82.287	0.849681	7.97312	0.0336977	93.649	0.766427	5.81287	0.0484205	83.862	0.712386	6.22277	0.0484125	83.869	0.67195	5.46016	0.0502713	82.287	0.333333	0	0.0660234	76.679	0.711577	6.20614	0.0484125	83.869
F1RHI4	80	F1RHI4	F1RHI4	tr|F1RHI4|F1RHI4_PIG Uncharacterized protein OS=Sus scrofa PE=3 SV=1	1	75.3872	0.0166917	96.067	27.392	75.387																					1	66.8225	0.0166917	96.067									1	75.3872	0.0251452	75.387
F1RJ01	8	F1RJ01	F1RJ01	tr|F1RJ01|F1RJ01_PIG High mobility group protein B2 OS=Sus scrofa GN=HMGB2 PE=4 SV=2	0.857479	9.55833	0.038711	40.515	17.186	40.515
F1RJ01	12	F1RJ01	F1RJ01	tr|F1RJ01|F1RJ01_PIG High mobility group protein B2 OS=Sus scrofa GN=HMGB2 PE=4 SV=2	0.857479	9.55833	0.038711	40.515	17.186	40.515
F1RKY2	318	F1RKY2	F1RKY2	tr|F1RKY2|F1RKY2_PIG Uncharacterized protein OS=Sus scrofa GN=SERPIND1 PE=1 SV=1	0.900329	9.55833	0.0609339	40.515	25.26	40.515
F1RLB1	1083	F1RLB1	F1RLB1	tr|F1RLB1|F1RLB1_PIG Uncharacterized protein OS=Sus scrofa GN=FBXO38 PE=4 SV=1	0.666667	0	0.00864948	59.198	23.553	51.841													0.666667	0	0.0442484	50.354					0.666667	0	0.0384923	51.841	0.666667	0	0.0384923	51.841	0.666667	0	0.0384923	51.841
F1RLB1	1084	F1RLB1	F1RLB1	tr|F1RLB1|F1RLB1_PIG Uncharacterized protein OS=Sus scrofa GN=FBXO38 PE=4 SV=1	0.666667	0	0.00864948	59.198	23.553	51.841													0.666667	0	0.0442484	50.354					0.666667	0	0.0384923	51.841	0.666667	0	0.0384923	51.841	0.666667	0	0.0384923	51.841
F1RLB1	1087	F1RLB1	F1RLB1	tr|F1RLB1|F1RLB1_PIG Uncharacterized protein OS=Sus scrofa GN=FBXO38 PE=4 SV=1	0.666667	0	0.00864948	59.198	23.553	51.841													0.666667	0	0.0442484	50.354					0.666667	0	0.0384923	51.841	0.666667	0	0.0384923	51.841	0.666667	0	0.0384923	51.841
I3LUJ0;F1RLL1	162;335	I3LUJ0	I3LUJ0	tr|I3LUJ0|I3LUJ0_PIG Uncharacterized protein OS=Sus scrofa GN=LOC100737702 PE=4 SV=1;tr|F1RLL1|F1RLL1_PIG Uncharacterized protein OS=Sus scrofa PE=4 SV=2	1	50.8046	0.0560005	50.805	8.6141	50.805
F1RN46	536	F1RN46	F1RN46	tr|F1RN46|F1RN46_PIG Gamma-tubulin complex component OS=Sus scrofa GN=TUBGCP3 PE=1 SV=1	1	56.0107	0.0455054	56.011	10.929	56.011													1	56.0107	0.0455054	56.011
F1RPV8	91	F1RPV8	F1RPV8	tr|F1RPV8|F1RPV8_PIG Uncharacterized protein OS=Sus scrofa GN=NME7 PE=3 SV=2	0.896033	9.35427	0.0323191	47.082	9.3543	47.082																					0.896033	9.35427	0.0323191	47.082					0.868978	8.21664	0.076999	41.029
F1RQA7;I3LR61;F1RQ95;F1RQ94;F1RQ96;F1RQA1;I3LIE1	275;272;272;272;272;272;272	F1RQA7	F1RQA7	tr|F1RQA7|F1RQA7_PIG Olfactory receptor OS=Sus scrofa GN=LOC100154537 PE=3 SV=1;tr|I3LR61|I3LR61_PIG Olfactory receptor OS=Sus scrofa GN=LOC100156955 PE=3 SV=1;tr|F1RQ95|F1RQ95_PIG Olfactory receptor OS=Sus scrofa GN=LOC100157765 PE=3 SV=1;tr|F1RQ94|F1RQ94	1	47.9148	0.00670156	56.951	15.86	47.915																					1	42.2093	0.0375945	42.209					1	52.5758	0.0115055	52.576					1	51.8748	0.0122752
F1RRC2;I3LUS9	1990;1992	F1RRC2	F1RRC2	tr|F1RRC2|F1RRC2_PIG Uncharacterized protein OS=Sus scrofa GN=GOLGA4 PE=4 SV=2;tr|I3LUS9|I3LUS9_PIG Uncharacterized protein OS=Sus scrofa GN=GOLGA4 PE=4 SV=1	1	40.7149	0.0475536	57.532	17.659	40.715																													1	57.5318	0.0475536	57.532					1	40.7149	0.0793661
F1RRC2;I3LUS9	1999;2001	F1RRC2	F1RRC2	tr|F1RRC2|F1RRC2_PIG Uncharacterized protein OS=Sus scrofa GN=GOLGA4 PE=4 SV=2;tr|I3LUS9|I3LUS9_PIG Uncharacterized protein OS=Sus scrofa GN=GOLGA4 PE=4 SV=1	1	40.7149	0.0475536	57.532	17.659	40.715																													1	57.5318	0.0475536	57.532					1	40.7149	0.0793661
F1RRD4	178	F1RRD4	F1RRD4	tr|F1RRD4|F1RRD4_PIG Uncharacterized protein OS=Sus scrofa GN=LOC100513756 PE=4 SV=2	0.999891	39.6369	0.0200115	77.062	47.255	77.062																																					0.999891	39.6369	0.0200115
F1RRQ2;I3LM12	68;122	F1RRQ2	F1RRQ2	tr|F1RRQ2|F1RRQ2_PIG Uncharacterized protein OS=Sus scrofa PE=4 SV=2;tr|I3LM12|I3LM12_PIG Uncharacterized protein OS=Sus scrofa GN=RNF139 PE=4 SV=1	1	40.756	0.0297695	40.756	19.386	40.756													1	40.756	0.0297695	40.756									1	40.756	0.0297695	40.756	1	40.756	0.0297695	40.756
F1RSS9	174	F1RSS9	F1RSS9	tr|F1RSS9|F1RSS9_PIG Uncharacterized protein OS=Sus scrofa GN=B3GLCT PE=1 SV=2	1	75.8543	0.0223847	89.55	15.422	75.854																																					1	89.5498	0.0223847
F1RTE2	181	F1RTE2	F1RTE2	tr|F1RTE2|F1RTE2_PIG Uncharacterized protein OS=Sus scrofa GN=USP26 PE=3 SV=1	0.998176	23.9434	0.0104597	46.353	33.281	46.353									0.998176	23.9434	0.0104597	46.353
F1RTE2	183	F1RTE2	F1RTE2	tr|F1RTE2|F1RTE2_PIG Uncharacterized protein OS=Sus scrofa GN=USP26 PE=3 SV=1	0.547672	0	0.0104597	46.353	33.281	46.353									0.547672	0	0.0104597	46.353
F1RTE2	184	F1RTE2	F1RTE2	tr|F1RTE2|F1RTE2_PIG Uncharacterized protein OS=Sus scrofa GN=USP26 PE=3 SV=1	0.547672	0	0.0104597	46.353	33.281	46.353									0.547672	0	0.0104597	46.353
F1RTE2	198	F1RTE2	F1RTE2	tr|F1RTE2|F1RTE2_PIG Uncharacterized protein OS=Sus scrofa GN=USP26 PE=3 SV=1	0.90648	6.84548	0.0104597	46.353	33.281	46.353									0.90648	6.84548	0.0104597	46.353
F1RU00	195	F1RU00	F1RU00	tr|F1RU00|F1RU00_PIG Uncharacterized protein OS=Sus scrofa GN=PPP1R42 PE=4 SV=2	1	47.1977	0.0444149	47.198	27.955	47.198
F1RU00	198	F1RU00	F1RU00	tr|F1RU00|F1RU00_PIG Uncharacterized protein OS=Sus scrofa GN=PPP1R42 PE=4 SV=2	1	47.1977	0.0444149	47.198	27.955	47.198
F1RVE1	231	F1RVE1	F1RVE1	tr|F1RVE1|F1RVE1_PIG Uncharacterized protein OS=Sus scrofa GN=HPSE PE=4 SV=2	1	52.0451	0.0239062	59.9	24.571	52.045																	1	59.8998	0.0239062	59.9	1	52.0451	0.0686135	53.278
F1RX70;I3LC91	687;786	F1RX70	F1RX70	tr|F1RX70|F1RX70_PIG Uncharacterized protein OS=Sus scrofa GN=WRN PE=4 SV=2;tr|I3LC91|I3LC91_PIG Uncharacterized protein OS=Sus scrofa GN=WRN PE=4 SV=1	1	85.3773	0.054838	85.377	35.877	85.377																													1	85.3773	0.054838	85.377
F1RX70;I3LC91	893;992	F1RX70	F1RX70	tr|F1RX70|F1RX70_PIG Uncharacterized protein OS=Sus scrofa GN=WRN PE=4 SV=2;tr|I3LC91|I3LC91_PIG Uncharacterized protein OS=Sus scrofa GN=WRN PE=4 SV=1	1	46.0328	0.0259218	46.033	7.257	46.033																									1	46.0328	0.0259218	46.033
F1RXQ1	635	F1RXQ1	F1RXQ1	tr|F1RXQ1|F1RXQ1_PIG Uncharacterized protein OS=Sus scrofa GN=TTLL8 PE=4 SV=2	1	79.9064	0.0191234	79.906	19.108	79.906																																					1	79.9064	0.0191234
F1RYP2	9	F1RYP2	F1RYP2	tr|F1RYP2|F1RYP2_PIG Uncharacterized protein OS=Sus scrofa PE=4 SV=2	1	67.385	0.00791215	78.692	43.686	67.385													1	63.7269	0.0451372	63.727					1	74.7599	0.0113049	74.76	1	66.2667	0.0354722	66.267	1	78.692	0.00791215	78.692	1	58.1721	0.0870835	58.172	1	71.3491	0.0271998
F1S146	1461	F1S146	F1S146	tr|F1S146|F1S146_PIG Uncharacterized protein OS=Sus scrofa GN=ANK2 PE=1 SV=2	1	65.3952	0.000176263	76.655	60.123	65.395																																	1	51.013	0.030241	51.013
F1S156	830	F1S156	F1S156	tr|F1S156|F1S156_PIG Uncharacterized protein OS=Sus scrofa GN=SYNPO2 PE=1 SV=2	1	69.6238	3.72856e-06	69.624	66.683	69.624									1	42.4695	0.000994105	42.47	1	69.6238	3.72856e-06	69.624
F1S156	872	F1S156	F1S156	tr|F1S156|F1S156_PIG Uncharacterized protein OS=Sus scrofa GN=SYNPO2 PE=1 SV=2	1	41.9124	4.36161e-52	187.31	177.17	41.912					1	105.389	7.38757e-13	105.39	1	61.2264	5.01468e-31	159.8	1	138.974	4.06643e-51	184.01	1	112.737	4.87377e-07	112.74	1	86.7997	6.91845e-51	181.41	1	66.3353	1.20899e-09	124.63	1	41.9124	1.84802e-18	142.58	1	122.009	5.45892e-40	169.25	1	181.944	4.36161e-52
F1S2F2	343	F1S2F2	F1S2F2	tr|F1S2F2|F1S2F2_PIG Uncharacterized protein OS=Sus scrofa GN=ZNF503 PE=4 SV=1	1	71.1411	0.063847	75.269	15.659	71.141									1	75.2687	0.063847	75.269																	1	71.1411	0.0723279	71.141
F1S2J9	458	F1S2J9	F1S2J9	tr|F1S2J9|F1S2J9_PIG Uncharacterized protein OS=Sus scrofa GN=ENC1 PE=4 SV=1	1	48.8228	0.0397341	48.823	19.332	48.823																					1	48.8228	0.0397341	48.823
F1S418	88	F1S418	F1S418	tr|F1S418|F1S418_PIG Uncharacterized protein OS=Sus scrofa GN=PRDX3 PE=1 SV=1	0.333333	0	0.0655736	48.44	7.7251	48.44
F1S418	96	F1S418	F1S418	tr|F1S418|F1S418_PIG Uncharacterized protein OS=Sus scrofa GN=PRDX3 PE=1 SV=1	0.333333	0	0.0655736	48.44	7.7251	48.44
F1S418	98	F1S418	F1S418	tr|F1S418|F1S418_PIG Uncharacterized protein OS=Sus scrofa GN=PRDX3 PE=1 SV=1	0.333333	0	0.0655736	48.44	7.7251	48.44
F1S4I0	592	F1S4I0	F1S4I0	tr|F1S4I0|F1S4I0_PIG Uncharacterized protein OS=Sus scrofa GN=NAA35 PE=4 SV=1	0.999782	36.6057	0.0281511	43.799	30.478	43.799					0.999782	36.6057	0.0281511	43.799
F1S590	278	F1S590	F1S590	tr|F1S590|F1S590_PIG Uncharacterized protein OS=Sus scrofa GN=CARM1 PE=1 SV=2	0.961641	13.9914	0.0581033	41.401	22.077	41.401
F1S5P2	872	F1S5P2	F1S5P2	tr|F1S5P2|F1S5P2_PIG Uncharacterized protein OS=Sus scrofa GN=SLK PE=1 SV=2	0.884313	8.8332	0.0270883	71.379	59.32	71.379																									0.884313	8.8332	0.0270883	71.379
F1S8M5	8	F1S8M5	F1S8M5	tr|F1S8M5|F1S8M5_PIG Uncharacterized protein OS=Sus scrofa GN=AKT3 PE=1 SV=2	1	43.2819	0.0563752	43.282	33.329	43.282																													1	43.2819	0.0563752	43.282
K7GSR4;F1SDB3;K7GRD1	85;521;533	K7GSR4	K7GSR4	tr|K7GSR4|K7GSR4_PIG Uncharacterized protein (Fragment) OS=Sus scrofa GN=ULK2 PE=4 SV=1;tr|F1SDB3|F1SDB3_PIG Uncharacterized protein OS=Sus scrofa GN=ULK2 PE=4 SV=2;tr|K7GRD1|K7GRD1_PIG Uncharacterized protein (Fragment) OS=Sus scrofa GN=ULK2 PE=4 SV=1	1	81.0165	0.026232	81.017	46.262	81.017																													1	58.4867	0.0424378	58.487					1	81.0165	0.026232
F1SDX0	185	F1SDX0	F1SDX0	tr|F1SDX0|F1SDX0_PIG Uncharacterized protein OS=Sus scrofa GN=ERCC6 PE=4 SV=1	1	68.7347	0.0202709	68.735	30.167	68.735
F1SDX0	186	F1SDX0	F1SDX0	tr|F1SDX0|F1SDX0_PIG Uncharacterized protein OS=Sus scrofa GN=ERCC6 PE=4 SV=1	1	68.7347	0.0202709	68.735	30.167	68.735
F1SEJ4	600	F1SEJ4	F1SEJ4	tr|F1SEJ4|F1SEJ4_PIG Uncharacterized protein OS=Sus scrofa GN=C10orf71 PE=4 SV=2	0.978902	16.5702	0.016966	48.389	33.537	48.389
F1SEJ4	608	F1SEJ4	F1SEJ4	tr|F1SEJ4|F1SEJ4_PIG Uncharacterized protein OS=Sus scrofa GN=C10orf71 PE=4 SV=2	0.978902	16.5702	0.016966	48.389	33.537	48.389
F1SF83	239	F1SF83	F1SF83	tr|F1SF83|F1SF83_PIG Uncharacterized protein OS=Sus scrofa GN=COL28A1 PE=1 SV=2	1	89.3546	0.0271776	89.355	38.009	89.355																					1	69.8117	0.0271776	69.812	1	89.3546	0.0835362	89.355
F1SHB0	97	F1SHB0	F1SHB0	tr|F1SHB0|F1SHB0_PIG Uncharacterized protein OS=Sus scrofa GN=FAM186B PE=4 SV=2	0.5	0	0.00419762	70.1	50.541	70.1																					0.5	0	0.00419762	70.1
F1SHB0	102	F1SHB0	F1SHB0	tr|F1SHB0|F1SHB0_PIG Uncharacterized protein OS=Sus scrofa GN=FAM186B PE=4 SV=2	0.5	0	0.00419762	70.1	50.541	70.1																					0.5	0	0.00419762	70.1
F1SHW9	293	F1SHW9	F1SHW9	tr|F1SHW9|F1SHW9_PIG Uncharacterized protein OS=Sus scrofa PE=1 SV=2	0.997934	26.8396	0.0295408	71.279	64.872	71.279																					0.997934	26.8396	0.0295408	71.279
F1SHW9	1482	F1SHW9	F1SHW9	tr|F1SHW9|F1SHW9_PIG Uncharacterized protein OS=Sus scrofa PE=1 SV=2	0.571722	1.25458	2.13138e-08	91.811	84.099	91.128																									0.571722	1.25458	1.43749e-07	91.128									0.5	0	2.13138e-08
F1SHW9	1484	F1SHW9	F1SHW9	tr|F1SHW9|F1SHW9_PIG Uncharacterized protein OS=Sus scrofa PE=1 SV=2	0.61879	2.1038	7.57353e-16	112.54	104.83	112.54																					0.61879	2.1038	7.57353e-16	112.54	0.575817	1.32731	5.51277e-06	84.573									0.5	0	2.13138e-08
F1SI13	24	F1SI13	F1SI13	tr|F1SI13|F1SI13_PIG Peptidylprolyl isomerase OS=Sus scrofa PE=1 SV=2	1	93.667	5.52894e-134	202.33	199.78	93.667					1	63.901	0.000259528	63.901	1	68.0736	2.19903e-52	136.16	1	146.252	1.69443e-59	146.25					1	43.291	0.00122358	43.291	1	57.299	1.72083e-05	57.299	1	138.918	5.52894e-134	202.33	1	86.4795	5.6462e-11	86.48	1	93.667	1.31497e-16
F1SJ04	599	F1SJ04	F1SJ04	tr|F1SJ04|F1SJ04_PIG Uncharacterized protein OS=Sus scrofa PE=4 SV=2	1	48.7409	0.0622156	48.741	11.06	48.741					1	48.7409	0.0622156	48.741																									1	48.7409	0.0634051	48.741
F1SKK7	433	F1SKK7	F1SKK7	tr|F1SKK7|F1SKK7_PIG Uncharacterized protein OS=Sus scrofa GN=CELSR3 PE=3 SV=2	1	76.5225	0.00507181	76.522	46.187	76.522																					1	56.8514	0.0340316	56.851	1	76.5225	0.00507181	76.522
F1SKK7	435	F1SKK7	F1SKK7	tr|F1SKK7|F1SKK7_PIG Uncharacterized protein OS=Sus scrofa GN=CELSR3 PE=3 SV=2	1	76.5225	0.00507181	76.522	46.187	76.522																					1	56.8514	0.0340316	56.851	1	76.5225	0.00507181	76.522
F1SL21	129	F1SL21	F1SL21	tr|F1SL21|F1SL21_PIG Uncharacterized protein OS=Sus scrofa PE=4 SV=2	0.992933	21.4766	0.0265469	68.069	22.812	68.069																																					0.992933	21.4766	0.0265469
I3LG92;K7GS03;F1SL63	555;1172;1383	I3LG92	I3LG92	tr|I3LG92|I3LG92_PIG Uncharacterized protein OS=Sus scrofa GN=LOC100514839 PE=1 SV=1;tr|K7GS03|K7GS03_PIG Uncharacterized protein (Fragment) OS=Sus scrofa GN=LOC100514839 PE=1 SV=1;tr|F1SL63|F1SL63_PIG Uncharacterized protein OS=Sus scrofa PE=1 SV=2	1	57.0193	0.0314042	57.019	34.964	57.019																					1	57.0193	0.0314042	57.019
I3LG92;K7GS03;F1SL63	558;1175;1386	I3LG92	I3LG92	tr|I3LG92|I3LG92_PIG Uncharacterized protein OS=Sus scrofa GN=LOC100514839 PE=1 SV=1;tr|K7GS03|K7GS03_PIG Uncharacterized protein (Fragment) OS=Sus scrofa GN=LOC100514839 PE=1 SV=1;tr|F1SL63|F1SL63_PIG Uncharacterized protein OS=Sus scrofa PE=1 SV=2	1	57.0193	0.0314042	57.019	34.964	57.019																					1	57.0193	0.0314042	57.019
I3L9M6;F1SLA2	1424;1597	I3L9M6	I3L9M6	tr|I3L9M6|I3L9M6_PIG Uncharacterized protein OS=Sus scrofa GN=BAZ2A PE=4 SV=1;tr|F1SLA2|F1SLA2_PIG Uncharacterized protein OS=Sus scrofa GN=BAZ2A PE=4 SV=2	1	45.8906	0.0412415	45.891	6.7113	45.891																													1	45.8906	0.0412415	45.891
F1SLQ3;I3LU33	57;39	F1SLQ3;I3LU33	F1SLQ3	tr|F1SLQ3|F1SLQ3_PIG Uncharacterized protein OS=Sus scrofa PE=1 SV=2;tr|I3LU33|I3LU33_PIG Uncharacterized protein OS=Sus scrofa PE=1 SV=1	1	79.1482	0.014733	96.143	83.98	79.148					1	71.4507	0.0368931	71.451									1	71.4507	0.0368931	71.451	1	96.1429	0.014733	96.143	1	78.0605	0.0269368	78.06	1	96.1429	0.014733	96.143	1	79.1482	0.0257324	79.148	1	79.1482	0.0257324
F1SMX9	170	F1SMX9	F1SMX9	tr|F1SMX9|F1SMX9_PIG Uncharacterized protein OS=Sus scrofa GN=CDH7 PE=1 SV=2	1	52.5272	0.0569123	52.527	21.984	52.527
F1SMX9	182	F1SMX9	F1SMX9	tr|F1SMX9|F1SMX9_PIG Uncharacterized protein OS=Sus scrofa GN=CDH7 PE=1 SV=2	1	52.5272	0.0569123	52.527	21.984	52.527
F1SNF8	5	F1SNF8	F1SNF8	tr|F1SNF8|F1SNF8_PIG Uncharacterized protein OS=Sus scrofa GN=DENND4C PE=4 SV=2	1	48.4235	0.00529484	76.221	34.773	48.423
F1SNW6;I3L9G9	73;458	F1SNW6	F1SNW6	tr|F1SNW6|F1SNW6_PIG Uncharacterized protein OS=Sus scrofa PE=3 SV=2;tr|I3L9G9|I3L9G9_PIG Uncharacterized protein OS=Sus scrofa PE=3 SV=1	0.993653	21.9463	0.0513387	43.297	10.102	43.297																																					0.993653	21.9463	0.0513387
F1SPF3	733	F1SPF3	F1SPF3	tr|F1SPF3|F1SPF3_PIG DNA helicase OS=Sus scrofa GN=MCM2 PE=1 SV=2	0.666661	0	0.0106417	52.265	11.174	52.265																													0.666661	0	0.0106417	52.265
F1SPF3	741	F1SPF3	F1SPF3	tr|F1SPF3|F1SPF3_PIG DNA helicase OS=Sus scrofa GN=MCM2 PE=1 SV=2	0.666661	0	0.0106417	52.265	11.174	52.265																													0.666661	0	0.0106417	52.265
F1SPF3	744	F1SPF3	F1SPF3	tr|F1SPF3|F1SPF3_PIG DNA helicase OS=Sus scrofa GN=MCM2 PE=1 SV=2	0.666661	0	0.0106417	52.265	11.174	52.265																													0.666661	0	0.0106417	52.265
F1SQY2	246	F1SQY2	F1SQY2	tr|F1SQY2|F1SQY2_PIG Uncharacterized protein OS=Sus scrofa GN=DERA PE=1 SV=2	1	74.1273	0.00936407	91.9	25.218	74.127					1	86.9535	0.0191161	86.953	1	75.1092	0.0273123	75.109	1	65.3126	0.046224	65.313	1	75.1092	0.0178302	87.323	1	91.9001	0.00936407	91.9	1	75.1092	0.0273123	75.109	1	70.6901	0.0339882	70.69	1	86.9535	0.0143288	89.142
F1SQY2	250	F1SQY2	F1SQY2	tr|F1SQY2|F1SQY2_PIG Uncharacterized protein OS=Sus scrofa GN=DERA PE=1 SV=2	1	74.1273	0.00936407	91.9	25.218	74.127					1	86.9535	0.0191161	86.953	1	75.1092	0.0273123	75.109	1	65.3126	0.046224	65.313	1	75.1092	0.0178302	87.323	1	91.9001	0.00936407	91.9	1	75.1092	0.0273123	75.109	1	70.6901	0.0339882	70.69	1	86.9535	0.0143288	89.142
F1ST90	23	F1ST90	F1ST90	tr|F1ST90|F1ST90_PIG Olfactory receptor OS=Sus scrofa GN=OR2S2 PE=3 SV=1	0.5	0	0.000615687	81.865	41.948	54.198																																					0.5	0	0.000615687
F1ST90	26	F1ST90	F1ST90	tr|F1ST90|F1ST90_PIG Olfactory receptor OS=Sus scrofa GN=OR2S2 PE=3 SV=1	0.5	0	0.000615687	81.865	41.948	54.198																																					0.5	0	0.000615687
F2Z505	279	F2Z505	F2Z505	tr|F2Z505|F2Z505_PIG Uncharacterized protein OS=Sus scrofa GN=ETF1 PE=1 SV=1	1	67.0614	0.0385935	67.061	35.876	67.061
F6PUK1	218	F6PUK1	F6PUK1	tr|F6PUK1|F6PUK1_PIG Uncharacterized protein OS=Sus scrofa GN=SERPINF1 PE=1 SV=1	0.969952	15.0893	0.04359	40.025	23.531	40.025																													0.969952	15.0893	0.282219	40.025					0.969952	15.0893	0.04359
I3L6D1	453	I3L6D1	I3L6D1	tr|I3L6D1|I3L6D1_PIG Uncharacterized protein OS=Sus scrofa PE=4 SV=1	0.997504	26.0162	0.023271	41.912	21.255	41.912
I3L6D1	461	I3L6D1	I3L6D1	tr|I3L6D1|I3L6D1_PIG Uncharacterized protein OS=Sus scrofa PE=4 SV=1	0.999702	35.2485	0.023271	41.912	21.255	41.912
I3L803	2	I3L803	I3L803	tr|I3L803|I3L803_PIG Uncharacterized protein OS=Sus scrofa PE=4 SV=1	1	41.1636	0.0254847	54.198	35.452	41.164																					1	47.3018	0.0468716	47.302	1	47.559	0.0467115	47.559									1	54.1976	0.0254847
I3L803	7	I3L803	I3L803	tr|I3L803|I3L803_PIG Uncharacterized protein OS=Sus scrofa PE=4 SV=1	1	41.1636	0.0254847	54.198	35.452	41.164																					1	47.3018	0.0468716	47.302	1	47.559	0.0467115	47.559									1	54.1976	0.0254847
I3LA62	242	I3LA62	I3LA62	tr|I3LA62|I3LA62_PIG Uncharacterized protein OS=Sus scrofa PE=4 SV=1	1	40.7149	0.0342919	40.715	28.501	40.715													1	40.7149	0.0342919	40.715
I3LA62	244	I3LA62	I3LA62	tr|I3LA62|I3LA62_PIG Uncharacterized protein OS=Sus scrofa PE=4 SV=1	1	40.7149	0.0342919	40.715	28.501	40.715													1	40.7149	0.0342919	40.715
I3LAR5	495	I3LAR5	I3LAR5	tr|I3LAR5|I3LAR5_PIG Uncharacterized protein OS=Sus scrofa GN=LOC100154750 PE=4 SV=1	1	42.2409	0.00596089	42.241	35.581	42.241													1	42.2409	0.00596089	42.241
I3LB61	1346	I3LB61	I3LB61	tr|I3LB61|I3LB61_PIG Uncharacterized protein OS=Sus scrofa GN=SAMD9 PE=4 SV=1	0.99992	43.95	0.033	43.991	17.45	43.991
I3LB61	1349	I3LB61	I3LB61	tr|I3LB61|I3LB61_PIG Uncharacterized protein OS=Sus scrofa GN=SAMD9 PE=4 SV=1	0.99992	43.95	0.033	43.991	17.45	43.991
I3LB76	152	I3LB76	I3LB76	tr|I3LB76|I3LB76_PIG Uncharacterized protein OS=Sus scrofa GN=TNNI1 PE=1 SV=1	1	77.5268	0.0196729	77.527	33.714	77.527																																	1	77.5268	0.0196729	77.527
I3LBL5	3	I3LBL5	I3LBL5	tr|I3LBL5|I3LBL5_PIG Peptidylprolyl isomerase OS=Sus scrofa GN=LOC100737167 PE=4 SV=1	0.887567	8.97309	0.00397364	87.308	37.267	87.308																									0.887567	8.97309	0.00397364	87.308
I3LCS7	268	I3LCS7	I3LCS7	tr|I3LCS7|I3LCS7_PIG Uncharacterized protein OS=Sus scrofa GN=LOC100627599 PE=3 SV=1	1	55.37	0.0286859	59.8	31.401	55.37																					1	55.37	0.0286859	59.8													1	59.2451	0.0404104
I3LHI0	307	I3LHI0	I3LHI0	tr|I3LHI0|I3LHI0_PIG Uncharacterized protein OS=Sus scrofa GN=KRT23 PE=3 SV=1	1	40.2372	0.0364339	46.926	22.141	40.237																													1	46.9257	0.0364339	46.926					1	40.2372	0.0674949
I3LMC5	5	I3LMC5	I3LMC5	tr|I3LMC5|I3LMC5_PIG Uncharacterized protein OS=Sus scrofa PE=4 SV=1	1	40.5891	0.038834	40.589	10.039	40.589
I3LNY8	6	I3LNY8	I3LNY8	tr|I3LNY8|I3LNY8_PIG Uncharacterized protein OS=Sus scrofa GN=LOC100519295 PE=3 SV=1	1	41.4482	0.0534307	41.448	6.0924	41.448					1	41.4482	0.0534307	41.448
I3LNY8	8	I3LNY8	I3LNY8	tr|I3LNY8|I3LNY8_PIG Uncharacterized protein OS=Sus scrofa GN=LOC100519295 PE=3 SV=1	1	41.4482	0.0534307	41.448	6.0924	41.448					1	41.4482	0.0534307	41.448
I3LNY8	79	I3LNY8	I3LNY8	tr|I3LNY8|I3LNY8_PIG Uncharacterized protein OS=Sus scrofa GN=LOC100519295 PE=3 SV=1	1	81.1906	0.0398756	81.191	9.4758	81.191																									1	81.1906	0.0398756	81.191
I3LP43	130	I3LP43	I3LP43	tr|I3LP43|I3LP43_PIG Uncharacterized protein OS=Sus scrofa GN=NAA25 PE=1 SV=1	0.5	0	0.0332259	54.343	17.39	48.442													0.5	0	0.0332259	54.343																	0.5	0	0.0420214	40.015
I3LP43	131	I3LP43	I3LP43	tr|I3LP43|I3LP43_PIG Uncharacterized protein OS=Sus scrofa GN=NAA25 PE=1 SV=1	0.5	0	0.0332259	54.343	17.39	48.442													0.5	0	0.0332259	54.343																	0.5	0	0.0420214	40.015
I3LSX6	828	I3LSX6	I3LSX6	tr|I3LSX6|I3LSX6_PIG Uncharacterized protein OS=Sus scrofa GN=ZNF862 PE=4 SV=1	1	45.844	0.00903299	45.844	31.436	45.844																																					1	45.844	0.00903299
I3LV06	326	I3LV06	I3LV06	tr|I3LV06|I3LV06_PIG Uncharacterized protein OS=Sus scrofa GN=DDX59 PE=4 SV=1	1	54.1411	0.00142347	54.141	39.324	54.141
I3LV06	336	I3LV06	I3LV06	tr|I3LV06|I3LV06_PIG Uncharacterized protein OS=Sus scrofa GN=DDX59 PE=4 SV=1	1	54.1411	0.00142347	54.141	39.324	54.141
I3LVG2	497	I3LVG2	I3LVG2	tr|I3LVG2|I3LVG2_PIG Uncharacterized protein OS=Sus scrofa PE=1 SV=1	1	62.3783	0.0183804	62.378	14.267	62.378																	1	58.8852	0.0449934	58.885									1	62.3783	0.0183804	62.378
I3LVH0	422	I3LVH0	I3LVH0	tr|I3LVH0|I3LVH0_PIG Uncharacterized protein OS=Sus scrofa GN=SEMA4G PE=3 SV=1	1	96.2529	0.0268593	96.253	43.086	96.253																					1	96.2529	0.0268593	96.253
I3LVP1	87	I3LVP1	I3LVP1	tr|I3LVP1|I3LVP1_PIG Uncharacterized protein OS=Sus scrofa PE=3 SV=1	1	56.0107	0.0107289	79.146	35.331	56.011									1	78.6155	0.0107289	78.616									1	79.1455	0.0197707	79.146	1	66.9932	0.0489124	66.993					1	56.0107	0.0722865	56.011
I3LVP1	89	I3LVP1	I3LVP1	tr|I3LVP1|I3LVP1_PIG Uncharacterized protein OS=Sus scrofa PE=3 SV=1	1	75.4833	0.000185096	100.22	63.043	75.483	0.848517	10.2842	0.0414671	56.147	1	82.7048	0.0263072	82.705					1	74.6485	0.058177	74.649	1	78.8139	0.0268324	82.202	1	72.3214	0.0268324	82.202	1	76.7593	0.00801625	98.592	1	70.5633	0.0681105	70.563	1	100.223	0.00593569	100.22
K7GRJ8	82	K7GRJ8	K7GRJ8	tr|K7GRJ8|K7GRJ8_PIG Uncharacterized protein (Fragment) OS=Sus scrofa GN=NLRP8 PE=4 SV=1	1	43.291	0.0106182	43.291	14.515	43.291																	1	43.291	0.0106182	43.291
K7GRJ8	99	K7GRJ8	K7GRJ8	tr|K7GRJ8|K7GRJ8_PIG Uncharacterized protein (Fragment) OS=Sus scrofa GN=NLRP8 PE=4 SV=1	1	43.291	0.0106182	43.291	14.515	43.291																	1	43.291	0.0106182	43.291
K7GS06;K7GPH5;K7GMC3;K7GLQ8;K7GQC7;K7GLZ4;K7GSI9;K7GSN6	4;4;4;4;4;4;4;4	K7GS06;K7GSN6	K7GS06	tr|K7GS06|K7GS06_PIG Uncharacterized protein OS=Sus scrofa GN=FHL1 PE=1 SV=1;tr|K7GPH5|K7GPH5_PIG Uncharacterized protein OS=Sus scrofa GN=FHL1 PE=1 SV=1;tr|K7GMC3|K7GMC3_PIG Uncharacterized protein (Fragment) OS=Sus scrofa GN=FHL1 PE=1 SV=1;tr|K7GLQ8|K7GL	1	96.0959	0.000111999	96.096	87.808	96.096	1	71.08	0.00993093	71.08					1	96.0959	0.000111999	96.096
P02189	80	P02189	P02189	sp|P02189|MYG_PIG Myoglobin OS=Sus scrofa GN=MB PE=1 SV=2	1	40.4317	5.62081e-18	130.7	117.28	40.432					1	46.4939	0.0354752	46.494									1	40.4317	0.0270275	40.432	1	76.1184	5.19638e-11	112.56	1	47.0818	1.22765e-13	121.26	1	88.5651	5.62081e-18	130.7	1	73.9837	0.000253343	73.984	1	57.7984	0.00714307
P02189	35	P02189	P02189	sp|P02189|MYG_PIG Myoglobin OS=Sus scrofa GN=MB PE=1 SV=2	1	84.3083	3.85412e-06	123.38	99.503	109.84																					1	84.3083	0.000318855	109.84					0.999998	56.4545	0.000112654	115.68
P02189	79	P02189	P02189	sp|P02189|MYG_PIG Myoglobin OS=Sus scrofa GN=MB PE=1 SV=2	1	40.4317	0.0270275	40.432	25.01	40.432																	1	40.4317	0.0270275	40.432
P62895;I3LCB9	6;6	P62895	P62895	sp|P62895|CYC_PIG Cytochrome c OS=Sus scrofa GN=CYCS PE=1 SV=2;tr|I3LCB9|I3LCB9_PIG Uncharacterized protein OS=Sus scrofa PE=3 SV=1	0.706036	5.87286	0.0317252	94.692	59.073	94.692					0.706036	5.87286	0.0317252	94.692
P62895;I3LCB9	8;8	P62895	P62895	sp|P62895|CYC_PIG Cytochrome c OS=Sus scrofa GN=CYCS PE=1 SV=2;tr|I3LCB9|I3LCB9_PIG Uncharacterized protein OS=Sus scrofa PE=3 SV=1	0.892106	10.1064	0.0253846	98.044	50.962	82.749					0.892106	10.1064	0.0497277	82.749													0.841027	8.14794	0.0520715	80.755	0.690651	3.73448	0.0253846	98.044
P62895	28	P62895	P62895	sp|P62895|CYC_PIG Cytochrome c OS=Sus scrofa GN=CYCS PE=1 SV=2	1	110.897	4.76974e-05	126.1	113.47	110.9					1	114.705	0.000615906	114.7	1	126.097	4.76974e-05	126.1	1	114.705	0.000615906	114.7	1	85.4573	0.0137401	85.457	1	89.3593	0.0111001	89.359	1	93.2284	0.0083163	93.228					1	110.897	0.000960738	110.9
P62895	80	P62895	P62895	sp|P62895|CYC_PIG Cytochrome c OS=Sus scrofa GN=CYCS PE=1 SV=2	1	81.4315	1.85934e-13	143.25	98.738	81.431					0.999899	39.9755	0.0419247	58.071	1	75.8848	0.00118045	94.717									1	92.9251	1.85934e-13	143.25	1	81.4315	1.68115e-07	127.32
P62895	89	P62895	P62895	sp|P62895|CYC_PIG Cytochrome c OS=Sus scrofa GN=CYCS PE=1 SV=2	1	87.7194	0.00443757	99.752	52.23	87.719	1	80.6901	0.00493776	99.752									1	81.709	0.00443757	81.709					1	87.7194	0.0210692	87.719
P62895	40	P62895	P62895	sp|P62895|CYC_PIG Cytochrome c OS=Sus scrofa GN=CYCS PE=1 SV=2	1	179.084	1.42063e-50	180.7	172.99	180.7	1	179.084	1.42063e-50	180.7	1	78.8005	0.00216837	82.349													1	100.629	3.84465e-12	102.16
P62895	87	P62895	P62895	sp|P62895|CYC_PIG Cytochrome c OS=Sus scrofa GN=CYCS PE=1 SV=2	1	56.0107	0.0107289	79.146	35.331	56.011									1	78.6155	0.0107289	78.616									1	79.1455	0.0197707	79.146	1	66.9932	0.0489124	66.993					1	56.0107	0.0722865	56.011
Q0MUU2	3	Q0MUU2	Q0MUU2	sp|Q0MUU2|SMPX_PIG Small muscular protein OS=Sus scrofa GN=SMPX PE=2 SV=1	1	121.986	3.98993e-32	121.99	102.91	121.99
Q0PY11	273	Q0PY11	Q0PY11	tr|Q0PY11|Q0PY11_PIG Elongation factor 1-alpha OS=Sus scrofa GN=EEF1A PE=1 SV=1	1	178.443	8.58872e-118	202.33	185.07	202.33																					1	161.076	1.73375e-93	184.59	0.999627	34.2829	0.00294126	64.028	0.999969	45.0702	0.00844604	47.52	0.999478	32.8191	0.0715247	57.278	1	178.443	8.58872e-118
Q9GJV4	20	Q9GJV4	Q9GJV4	tr|Q9GJV4|Q9GJV4_PIG Four and a half LIM domains 1 protein, isoform C OS=Sus scrofa GN=fhl1C PE=1 SV=1	1	54.2531	0.0215116	62.617	54.905	54.253									1	62.6167	0.0215116	62.617									1	54.2531	0.0823567	54.253
		REV__F1SIU0	REV__F1SIU0		1	70.5287	0.00407266	70.529	46.659	70.529																													1	70.5287	0.00407266	70.529
[truncated: 143 more columns]

## Sheet: Figure 1
	Figure 1B																Figure 1C
	Figure 1D																Figure 1E
	Figure 1F						Figure 1F-inset						Figure 1G
	Wavelength (nm)	WT	K39R	K39Q	K39E		Wavelength (nm)	WT	K39R	K39Q	K39E		[Cytc] (μM)	WT			K39R			K39Q			K39E
	700	-0.01528	-0.01414	-0.01393	-0.01915		750	0.12149	0.14134	0.15656	0.115		0	0	0	0	0	0	0	0	0	0	0	0	0
	699	-0.0152	-0.01412	-0.01386	-0.01926		749	0.12111	0.14104	0.15637	0.11449		2	2.33	1.89	2.65	2.54	2.6	2.85	2.29	2.71	3.31	3.29	2.9	3.83
	698	-0.0151	-0.01421	-0.01378	-0.01932		748	0.12112	0.14123	0.15643	0.11457		5	4.67	4.07	4.27	4.28	5.34	5.32	5.87	5.6	5.93	6.48	6.28	6.98
	697	-0.01506	-0.01418	-0.01368	-0.01934		747	0.12157	0.14161	0.15673	0.11488		10	6.71	6.92	6.9	7.45	8.59	7.74	10.6	8.83	9.28	11.21	10.58	11.16
	696	-0.01477	-0.01405	-0.01357	-0.01909		746	0.12171	0.14166	0.15681	0.11502		15	8.35	8.23	8.39	8.95	11.09	9.96	12.55	11.17	11.7	14.5	13.47	13.88
	695	-0.01504	-0.01428	-0.01371	-0.01909		745	0.12186	0.14158	0.15688	0.11495		20	8.89	8.71	9.29	9.55	11.61	10.4	12.4	11.82	13.15	15.26	15.28	15.08
	694	-0.015	-0.01406	-0.01352	-0.01897		744	0.12235	0.14188	0.1572	0.11516		25	8.93	9.24	9.63	10.16	11.93	11.06	12.49	12.03	13.94	15.86	16.08	15.89
	693	-0.01488	-0.01401	-0.01351	-0.01897		743	0.12278	0.14208	0.15762	0.11512
	692	-0.01466	-0.01383	-0.01342	-0.01905		742	0.12314	0.14246	0.15827	0.11546		Figure 1H			Figure 1I					Figure 1J
	691	-0.01429	-0.01354	-0.01302	-0.01909		741	0.12325	0.14259	0.15834	0.11557		Control TA (Unacetylated)	Ischemic TA (Acetyled)		WT	K39R	K39Q	K39E		Control TA (Unacetylated)	Ischemic TA (Acetyled)
	690	-0.01428	-0.01349	-0.01295	-0.01881		740	0.12365	0.14286	0.15858	0.11619		2.98	5.35		107.35	114.6	9.33	10.29		104.73	55.3
	689	-0.01462	-0.01373	-0.01307	-0.01898		739	0.12367	0.14287	0.15863	0.11595		3.78	5.51		102.26	109.38	9.71	9.2		98.68	57.06
	688	-0.01471	-0.01379	-0.01289	-0.01884		738	0.12385	0.1431	0.15894	0.11601		3.52	5.34		94.56	102.73	8.97	23.11		103.97	56.31
	687	-0.01471	-0.01399	-0.01308	-0.01909		737	0.12393	0.14299	0.15914	0.1161		3.71	5.9		99.9	115.9	12.22	9.42		92.62	50
	686	-0.01467	-0.0141	-0.01325	-0.01892		736	0.12449	0.14337	0.15954	0.1164		3.18	5.05		95.93		10.42
	685	-0.0145	-0.01378	-0.01298	-0.01869		735	0.12465	0.14357	0.1599	0.11644
	684	-0.01453	-0.01409	-0.01299	-0.01881		734	0.12504	0.14394	0.16028	0.11673
	683	-0.01453	-0.0141	-0.01308	-0.01875		733	0.12545	0.14417	0.16042	0.117
	682	-0.01441	-0.01401	-0.01309	-0.01902		732	0.12594	0.14437	0.16071	0.11697
	681	-0.01429	-0.0138	-0.01286	-0.01895		731	0.12629	0.14453	0.16102	0.11713
	680	-0.01402	-0.01359	-0.01266	-0.01889		730	0.12645	0.1446	0.1612	0.11716
	679	-0.01415	-0.01354	-0.01257	-0.0191		729	0.12703	0.14515	0.1616	0.11743
	678	-0.01447	-0.01383	-0.01268	-0.01911		728	0.1274	0.14537	0.16201	0.11762
	677	-0.01419	-0.01367	-0.01239	-0.01877		727	0.128	0.14582	0.16253	0.11787
	676	-0.0137	-0.01333	-0.01212	-0.01839		726	0.12867	0.14649	0.16328	0.11822
	675	-0.01372	-0.01341	-0.01226	-0.01836		725	0.12915	0.14679	0.1638	0.11838
	674	-0.01381	-0.01351	-0.01219	-0.01833		724	0.12957	0.14714	0.16416	0.11863
	673	-0.01364	-0.01325	-0.01206	-0.01823		723	0.12995	0.14739	0.16475	0.11881
	672	-0.01326	-0.01318	-0.01206	-0.01826		722	0.13048	0.14772	0.16505	0.1189
	671	-0.01313	-0.01299	-0.01186	-0.01808		721	0.131	0.14798	0.16553	0.11903
	670	-0.01319	-0.01311	-0.01179	-0.01817		720	0.13167	0.14841	0.1661	0.11939
	669	-0.01277	-0.01302	-0.0114	-0.01789		719	0.13233	0.14885	0.16666	0.11969
	668	-0.01254	-0.01273	-0.01131	-0.01772		718	0.13298	0.14936	0.16723	0.1201
	667	-0.0122	-0.01258	-0.01093	-0.01755		717	0.13384	0.14996	0.16793	0.12043
	666	-0.01212	-0.01259	-0.0109	-0.01757		716	0.13456	0.15034	0.1686	0.12079
	665	-0.01225	-0.01271	-0.01096	-0.0177		715	0.13513	0.15072	0.16922	0.12102
	664	-0.01183	-0.01243	-0.01069	-0.01746		714	0.13578	0.15105	0.16966	0.12121
	663	-0.01198	-0.01238	-0.01086	-0.0175		713	0.13632	0.15133	0.16982	0.12124
	662	-0.01157	-0.01224	-0.01033	-0.01717		712	0.13693	0.1518	0.17048	0.12164
	661	-0.01148	-0.01226	-0.01023	-0.01761		711	0.13802	0.15282	0.17159	0.12245
	660	-0.01118	-0.01184	-0.01026	-0.01742		710	0.13892	0.15322	0.1723	0.12273
	659	-0.01093	-0.01179	-0.0102	-0.01724		709	0.13939	0.15359	0.17285	0.12292
	658	-0.01073	-0.0117	-0.01006	-0.01722		708	0.14016	0.15432	0.17371	0.1234
	657	-0.01061	-0.01153	-0.00973	-0.01715		707	0.14073	0.1547	0.17412	0.12358
	656	-0.01046	-0.01163	-0.00986	-0.01692		706	0.14124	0.15498	0.17452	0.12377
	655	-0.0101	-0.01128	-0.00933	-0.01659		705	0.14166	0.15534	0.1749	0.12397
	654	-0.00991	-0.01107	-0.00892	-0.01632		704	0.14249	0.1558	0.17553	0.12428
	653	-0.0099	-0.01112	-0.00902	-0.01652		703	0.14267	0.15595	0.17573	0.12431
	652	-0.01018	-0.01145	-0.00922	-0.01686		702	0.14288	0.15615	0.17598	0.1243
	651	-0.00986	-0.01115	-0.00899	-0.01701		701	0.14316	0.15639	0.17633	0.12437
	650	-0.00969	-0.01096	-0.00866	-0.01708		700	0.1435	0.15661	0.17652	0.1245
	649	-0.00951	-0.01108	-0.00868	-0.0169		699	0.14392	0.15697	0.17691	0.12472
	648	-0.00958	-0.01103	-0.00885	-0.01701		698	0.14416	0.15732	0.17728	0.1248
	647	-0.00971	-0.01099	-0.00869	-0.01701		697	0.14453	0.15762	0.1776	0.12494
	646	-0.00982	-0.01087	-0.00866	-0.01699		696	0.14483	0.15775	0.17793	0.12519
	645	-0.00983	-0.01106	-0.00868	-0.017		695	0.14487	0.15772	0.17777	0.1252
	644	-0.00984	-0.01126	-0.00855	-0.01681		694	0.14488	0.15768	0.17775	0.12513
	643	-0.01017	-0.0113	-0.00854	-0.01663		693	0.14497	0.15772	0.17783	0.12517
	642	-0.01026	-0.01095	-0.0084	-0.01653		692	0.14515	0.15791	0.17794	0.1253
	641	-0.00994	-0.01061	-0.00807	-0.01655		691	0.14507	0.15786	0.17794	0.12536
	640	-0.01015	-0.01087	-0.00796	-0.01692		690	0.145	0.15759	0.17785	0.12521
	639	-0.01026	-0.01085	-0.00792	-0.01692		689	0.14484	0.15748	0.17763	0.12504
	638	-0.01023	-0.01086	-0.00805	-0.0166		688	0.14472	0.15718	0.17759	0.12502
	637	-0.0103	-0.01072	-0.00793	-0.0168		687	0.14417	0.15663	0.17734	0.12478
	636	-0.01013	-0.01049	-0.00791	-0.01682		686	0.14382	0.15634	0.17718	0.12454
	635	-0.01015	-0.01084	-0.00786	-0.01702		685	0.14395	0.15631	0.17717	0.12462
	634	-0.01013	-0.01085	-0.00795	-0.01676		684	0.14362	0.15605	0.17694	0.12454
	633	-0.01018	-0.0107	-0.00802	-0.0167		683	0.14323	0.15574	0.17672	0.12437
	632	-0.00984	-0.01044	-0.00765	-0.01673		682	0.14303	0.15545	0.17637	0.12414
	631	-0.00998	-0.01029	-0.00735	-0.01659		681	0.14285	0.15518	0.17654	0.12392
	630	-0.0103	-0.01018	-0.00735	-0.01654		680	0.14268	0.15515	0.17657	0.12385
	629	-0.01015	-0.01022	-0.00705	-0.0164		679	0.14252	0.15507	0.17625	0.12381
	628	-0.00989	-0.01001	-0.00663	-0.0162		678	0.14225	0.15485	0.17619	0.12376
	627	-0.00996	-0.00996	-0.00644	-0.01631		677	0.14197	0.15469	0.17596	0.12345
	626	-0.00991	-0.01	-0.00646	-0.01636		676	0.14235	0.15507	0.17625	0.12362
	625	-0.00955	-0.00983	-0.00637	-0.01621		675	0.14261	0.15523	0.17644	0.12386
	624	-0.00947	-0.00963	-0.00624	-0.01599		674	0.14276	0.15545	0.17661	0.12403
	623	-0.00971	-0.00946	-0.00622	-0.01596		673	0.1429	0.1555	0.17667	0.12406
	622	-0.00966	-0.00941	-0.00609	-0.01599		672	0.14319	0.15577	0.17695	0.12404
	621	-0.00943	-0.00945	-0.00617	-0.01594		671	0.14331	0.15585	0.17707	0.12413
	620	-0.0094	-0.00942	-0.00596	-0.01607		670	0.14352	0.15589	0.17735	0.12422
	619	-0.0095	-0.00962	-0.00576	-0.01607		669	0.14382	0.15609	0.17767	0.12449
	618	-0.00939	-0.0098	-0.0057	-0.01603		668	0.14398	0.15631	0.17808	0.12479
	617	-0.00954	-0.00959	-0.00555	-0.01596		667	0.1445	0.15666	0.17833	0.12508
	616	-0.00937	-0.00918	-0.00519	-0.01593		666	0.14499	0.15702	0.17868	0.12518
	615	-0.0092	-0.009	-0.005	-0.01588		665	0.14559	0.15739	0.17925	0.12536
	614	-0.00903	-0.00898	-0.00478	-0.01566		664	0.14567	0.15741	0.17942	0.12537
	613	-0.00883	-0.00878	-0.00463	-0.01561		663	0.14611	0.15762	0.17984	0.1255
	612	-0.00889	-0.00886	-0.00484	-0.01563		662	0.14639	0.15776	0.18013	0.12545
	611	-0.009	-0.00907	-0.00478	-0.01553		661	0.14664	0.15791	0.18019	0.12557
	610	-0.00894	-0.00881	-0.00448	-0.01541		660	0.14724	0.15816	0.18077	0.12589
	609	-0.00887	-0.00881	-0.0045	-0.01546		659	0.14757	0.15829	0.18126	0.1259
	608	-0.00879	-0.00892	-0.00438	-0.01549		658	0.14783	0.15852	0.18152	0.12604
	607	-0.00836	-0.00872	-0.00409	-0.01533		657	0.1483	0.15882	0.18172	0.12624
	606	-0.00844	-0.00835	-0.0041	-0.0153		656	0.14867	0.15909	0.1822	0.12643
	605	-0.00856	-0.00839	-0.00403	-0.01533		655	0.14901	0.15933	0.18267	0.12676
	604	-0.00825	-0.00858	-0.00401	-0.01508		654	0.14919	0.15937	0.18273	0.12664
	603	-0.00837	-0.00855	-0.00376	-0.01495		653	0.14953	0.15974	0.18317	0.12689
	602	-0.00816	-0.00851	-0.00372	-0.01482		652	0.14961	0.15986	0.18331	0.12696
	601	-0.0079	-0.00847	-0.00357	-0.01479		651	0.15007	0.15999	0.18371	0.1271
	600	-0.00779	-0.00844	-0.0033	-0.01486		650	0.15043	0.16007	0.18406	0.12729
	599	-0.00768	-0.00802	-0.00322	-0.01497		649	0.15074	0.16039	0.18431	0.12746
	598	-0.00733	-0.00783	-0.00321	-0.01481		648	0.15093	0.16053	0.18457	0.12745
	597	-0.00706	-0.00752	-0.00282	-0.01457		647	0.15114	0.16066	0.18488	0.12756
	596	-0.00692	-0.00742	-0.00258	-0.01423		646	0.15157	0.16103	0.18542	0.12785
	595	-0.00658	-0.00746	-0.00259	-0.01429		645	0.15179	0.16116	0.18565	0.12782
	594	-0.00626	-0.00732	-0.00222	-0.01393		644	0.15203	0.16123	0.18574	0.12783
	593	-0.00607	-0.00695	-0.00198	-0.01356		643	0.15227	0.16157	0.18608	0.128
	592	-0.00576	-0.00665	-0.00153	-0.0132		642	0.15248	0.16169	0.18634	0.12807
	591	-0.00541	-0.0067	-0.0014	-0.01329		641	0.15254	0.16166	0.1864	0.12792
	590	-0.0047	-0.00636	-0.00074	-0.01304		640	0.15274	0.16177	0.18651	0.12795
	589	-0.00444	-0.00617	-0.00049	-0.01294		639	0.15295	0.16199	0.18675	0.12811
	588	-0.00375	-0.00549	0.00021	-0.01235		638	0.15343	0.16249	0.18728	0.12836
	587	-0.00319	-0.00524	0.00079	-0.01203		637	0.15391	0.1629	0.1878	0.12867
	586	-0.00272	-0.00493	0.00109	-0.01189		636	0.15398	0.16285	0.18799	0.12857
	585	-0.00189	-0.00435	0.00158	-0.01146		635	0.15442	0.16314	0.18825	0.12866
	584	-0.00113	-0.00363	0.00225	-0.01092		634	0.15479	0.16338	0.18856	0.12883
	583	-0.0001	-0.00293	0.00289	-0.01063		633	0.15531	0.16371	0.18907	0.12907
	582	0.00069	-0.00234	0.00348	-0.01019		632	0.15578	0.16393	0.18949	0.12924
	581	0.00163	-0.00159	0.00455	-0.00939		631	0.15593	0.16392	0.18978	0.12921
	580	0.00294	-0.00083	0.00554	-0.00891		630	0.1558	0.16383	0.18975	0.12898
	579	0.00465	0.0001	0.0069	-0.00826		629	0.15613	0.16418	0.19014	0.1291
	578	0.00626	0.00125	0.00818	-0.00754		628	0.15685	0.16467	0.19093	0.12961
	577	0.00795	0.00241	0.00944	-0.00686		627	0.15688	0.16471	0.191	0.12962
	576	0.01017	0.00395	0.01102	-0.0061		626	0.15729	0.16497	0.19135	0.12978
	575	0.01233	0.00552	0.01265	-0.00542		625	0.15771	0.16509	0.1918	0.12981
	574	0.01455	0.00704	0.01455	-0.00447		624	0.15802	0.16525	0.19221	0.13005
	573	0.01672	0.00852	0.01633	-0.00314		623	0.15834	0.1657	0.1928	0.13033
	572	0.01927	0.01052	0.01848	-0.00161		622	0.15862	0.16593	0.19315	0.13032
	571	0.022	0.01238	0.02048	-0.00073		621	0.15896	0.1661	0.19335	0.13036
	570	0.02551	0.01462	0.02276	0.00038		620	0.15907	0.16609	0.19349	0.13031
	569	0.02915	0.01707	0.02554	0.00196		619	0.15935	0.16633	0.19386	0.13036
	568	0.03356	0.01994	0.02891	0.00359		618	0.15972	0.16653	0.19416	0.13056
	567	0.03882	0.02383	0.03287	0.00559		617	0.16024	0.16681	0.19486	0.13095
	566	0.04577	0.02876	0.03813	0.00811		616	0.16051	0.16711	0.1951	0.13109
	565	0.05437	0.03511	0.04441	0.01111		615	0.16066	0.16744	0.19547	0.13132
	564	0.06473	0.04262	0.052	0.01493		614	0.16115	0.16781	0.1962	0.13152
	563	0.07741	0.05179	0.06112	0.01936		613	0.16177	0.16824	0.19691	0.13182
	562	0.09222	0.06256	0.07197	0.02422		612	0.16268	0.16895	0.19755	0.13241
	561	0.11016	0.07616	0.08495	0.03052		611	0.16332	0.16936	0.19803	0.13275
	560	0.13237	0.09389	0.10173	0.03847		610	0.16398	0.16968	0.19854	0.13276
	559	0.16019	0.1167	0.12347	0.04855		609	0.16468	0.1701	0.19932	0.13319
	558	0.19675	0.14727	0.15245	0.06183		608	0.16532	0.1706	0.19982	0.13335
	557	0.24545	0.18853	0.19141	0.07982		607	0.166	0.17104	0.20031	0.13346
	556	0.3124	0.24511	0.24457	0.10456		606	0.16691	0.17185	0.20138	0.13398
	555	0.40321	0.32219	0.31724	0.1381		605	0.16813	0.17267	0.20251	0.13446
	554	0.52308	0.42363	0.41191	0.1822		604	0.16925	0.17354	0.20359	0.13507
	553	0.67041	0.54899	0.52827	0.23607		603	0.17027	0.17425	0.20439	0.13561
	552	0.8303	0.68495	0.65348	0.29277		602	0.1712	0.17481	0.20539	0.13602
	551	0.96799	0.80245	0.76022	0.34018		601	0.17253	0.17571	0.20665	0.13644
	550	1.04154	0.86599	0.81685	0.36497		600	0.17413	0.17678	0.20776	0.13711
	549	1.03372	0.86147	0.81105	0.36231
	548	0.96426	0.80388	0.75674	0.33778
	547	0.8593	0.71437	0.67383	0.29978
	546	0.73764	0.61047	0.57813	0.25637
	545	0.61965	0.50962	0.48567	0.21448
	544	0.52178	0.42644	0.40929	0.17963
	543	0.45039	0.36589	0.35367	0.15427
	542	0.40212	0.32504	0.3161	0.13752
	541	0.36987	0.29764	0.29075	0.12633
	540	0.34604	0.27755	0.27196	0.1182
	539	0.3263	0.2608	0.2563	0.11155
	538	0.3084	0.24575	0.24243	0.10554
	537	0.29335	0.23283	0.23054	0.09995
	536	0.2826	0.22305	0.22185	0.09624
	535	0.27752	0.21835	0.21751	0.09455
	534	0.2794	0.21965	0.21872	0.09519
	533	0.28899	0.22728	0.22563	0.09837
	532	0.30411	0.23973	0.23716	0.10375
	531	0.32271	0.25559	0.25172	0.11032
	530	0.34312	0.27284	0.26741	0.11766
	529	0.36253	0.28878	0.2823	0.12425
	528	0.38017	0.30332	0.29556	0.12994
	527	0.3958	0.31605	0.30709	0.13538
	526	0.41225	0.3298	0.31962	0.14128
	525	0.43538	0.34915	0.33772	0.14953
	524	0.47023	0.37875	0.36487	0.1617
	523	0.51354	0.4157	0.39862	0.17674
	522	0.55578	0.45165	0.43117	0.19108
	521	0.58482	0.47632	0.45364	0.20088
	520	0.59208	0.48351	0.45946	0.2031
	519	0.5808	0.47453	0.45069	0.19885
	518	0.55679	0.4542	0.43232	0.1903
	517	0.52908	0.431	0.41076	0.18031
	516	0.50391	0.41035	0.39122	0.17138
	515	0.48207	0.39199	0.37426	0.16339
	514	0.46225	0.3757	0.35901	0.15627
	513	0.44325	0.3603	0.34432	0.14927
	512	0.42405	0.34493	0.32949	0.1423
	511	0.40622	0.33002	0.31567	0.13601
	510	0.3886	0.31532	0.30214	0.12954
	509	0.3686	0.29875	0.28666	0.12221
	508	0.34379	0.27822	0.26746	0.11319
	507	0.31609	0.25531	0.24626	0.10349
	506	0.28887	0.23256	0.22526	0.09397
	505	0.26359	0.21157	0.20583	0.08491
	504	0.2399	0.19151	0.18755	0.07637
	503	0.21706	0.17224	0.16969	0.06819
	502	0.19546	0.15415	0.15276	0.06065
	501	0.17603	0.13818	0.13771	0.05379
	500	0.15989	0.12488	0.1254	0.04839
	499	0.14656	0.11377	0.1153	0.0439
	498	0.13544	0.10427	0.10666	0.03999
	497	0.1257	0.09621	0.09897	0.03667
	496	0.11808	0.08981	0.09302	0.03395
	495	0.11174	0.08472	0.08826	0.03152
	494	0.10671	0.08041	0.08422	0.02978
	493	0.10264	0.07684	0.08092	0.02865
	492	0.09887	0.07389	0.07823	0.02766
	491	0.0959	0.07145	0.07613	0.02656
	490	0.09369	0.06941	0.07446	0.02553
	489	0.09217	0.06783	0.07318	0.02503
	488	0.09105	0.06688	0.07229	0.02451
	487	0.09006	0.06622	0.07149	0.02443
	486	0.0894	0.06557	0.07119	0.0244
	485	0.08952	0.06553	0.07121	0.02434
	484	0.08999	0.06601	0.07162	0.02453
	483	0.09096	0.06687	0.0723	0.02499
	482	0.09217	0.06758	0.07298	0.02541
	481	0.09323	0.06842	0.07401	0.0257
	480	0.09413	0.06919	0.07482	0.02601
	479	0.09528	0.07005	0.07561	0.02666
	478	0.09635	0.07082	0.07622	0.02699
	477	0.0976	0.07176	0.07728	0.02762
	476	0.09903	0.07276	0.07874	0.02843
	475	0.10038	0.07387	0.07989	0.02929
	474	0.10142	0.07471	0.08088	0.02974
	473	0.10217	0.07514	0.08162	0.03008
	472	0.10309	0.07589	0.0827	0.03051
	471	0.10377	0.07651	0.08348	0.03074
	470	0.10457	0.07683	0.08382	0.03143
	469	0.10518	0.0771	0.08426	0.03201
	468	0.10466	0.07644	0.08405	0.03202
	467	0.10351	0.07501	0.08316	0.03205
	466	0.10207	0.07347	0.08218	0.0318
	465	0.1013	0.07266	0.08183	0.03161
	464	0.10154	0.07267	0.08229	0.03214
	463	0.10225	0.07314	0.08308	0.0329
	462	0.10335	0.07412	0.08421	0.03359
	461	0.10492	0.07513	0.08554	0.03469
	460	0.10644	0.07622	0.08713	0.03574
	459	0.10809	0.07703	0.08878	0.03666
	458	0.1101	0.07811	0.09048	0.03767
	457	0.11235	0.07967	0.09272	0.03884
	456	0.11506	0.08167	0.09512	0.04061
	455	0.11843	0.08386	0.09781	0.04227
	454	0.12242	0.0867	0.10144	0.04404
	453	0.12718	0.09027	0.10542	0.04604
	452	0.13295	0.09455	0.11004	0.04845
	451	0.1395	0.0995	0.1154	0.05156
	450	0.1479	0.10581	0.12193	0.05493
	449	0.15801	0.11402	0.13026	0.05874
	448	0.1701	0.12378	0.14029	0.06357
	447	0.18529	0.13579	0.15227	0.06955
	446	0.20338	0.15027	0.16649	0.07641
	445	0.22446	0.16753	0.18353	0.08425
	444	0.24968	0.18797	0.20341	0.09365
	443	0.27977	0.21276	0.22708	0.10512
	442	0.31435	0.24125	0.25434	0.11798
	441	0.35412	0.27367	0.28517	0.13283
	440	0.39927	0.31075	0.32064	0.14959
	439	0.449	0.35206	0.35974	0.16764
	438	0.50451	0.39811	0.40319	0.18817
	437	0.56594	0.44878	0.45133	0.21085
	436	0.63357	0.50382	0.50424	0.23584
	435	0.70825	0.56481	0.56259	0.26352
	434	0.79088	0.63265	0.62709	0.29402
	433	0.88359	0.70835	0.69984	0.32847
	432	0.9885	0.79381	0.78211	0.36728
	431	1.10716	0.89114	0.87563	0.41206
	430	1.24397	1.00361	0.9835	0.46349
	429	1.40226	1.13379	1.10794	0.52341
	428	1.5846	1.28387	1.25226	0.59247
	427	1.79255	1.45634	1.41751	0.67189
	426	2.02728	1.65351	1.60598	0.76341
	425	2.28531	1.8752	1.81784	0.86748
	424	2.55851	2.1198	2.05208	0.98389
	423	2.8222	2.37726	2.30053	1.11181
	422	3.04267	2.63277	2.55213	1.24896
	421	3.19075	2.85988	2.78427	1.39185
	420	3.5412	3.18724	3.09957	1.53731
	419	3.62256	3.36059	3.28112	1.6698
	418	3.67	3.46159	3.40672	1.78114
	417	3.68128	3.50898	3.47946	1.86498
	416	3.69283	3.53683	3.50914	1.91899
	415	3.69889	3.54945	3.52896	1.94234
	414	3.69298	3.55808	3.52511	1.9389
	413	3.69316	3.54541	3.50188	1.91117
	412	3.69338	3.52521	3.46937	1.86182
	411	3.67631	3.46594	3.40737	1.79688
	410	3.65929	3.40099	3.3296	1.72059
	409	3.63783	3.30214	3.22152	1.63683
	408	3.58424	3.16577	3.09067	1.54822
	407	3.49382	3.01185	2.93534	1.45775
	406	3.36596	2.8431	2.76776	1.36708
	405	3.21362	2.66449	2.59767	1.27825
	404	3.03507	2.48593	2.42884	1.1924
	403	2.85221	2.31619	2.26689	1.11167
	402	2.67303	2.15612	2.11534	1.03604
	401	2.50579	2.00996	1.97627	0.9666
	400	2.3535	1.87862	1.84928	0.90393
	399	2.21201	1.76091	1.73591	0.84755
	398	2.08407	1.65576	1.63505	0.79736
	397	1.96668	1.56081	1.54311	0.75128
	396	1.85994	1.47436	1.45908	0.70961
	395	1.76014	1.39359	1.38006	0.67064
	394	1.66489	1.31745	1.30543	0.63378
	393	1.57473	1.24504	1.235	0.59956
	392	1.48907	1.17671	1.1687	0.56712
	391	1.40765	1.11143	1.10515	0.53585
	390	1.3305	1.04977	1.04514	0.50628
	389	1.25842	0.99162	0.98899	0.47865
	388	1.19081	0.93766	0.93647	0.4527
	387	1.12761	0.88753	0.88776	0.42894
	386	1.06854	0.84018	0.84182	0.40647
	385	1.01272	0.79578	0.79884	0.3853
	384	0.96102	0.75419	0.75833	0.36559
	383	0.91257	0.71543	0.72044	0.34717
	382	0.86794	0.67935	0.68537	0.33
	381	0.82659	0.6463	0.65348	0.31402
	380	0.7891	0.61641	0.62425	0.29969
	379	0.75538	0.58967	0.59797	0.28708
	378	0.72482	0.56552	0.57449	0.2752
	377	0.69773	0.54387	0.5533	0.26504
	376	0.67424	0.52533	0.53495	0.25624
	375	0.65364	0.5086	0.51884	0.24828
	374	0.63449	0.49327	0.50425	0.24112
	373	0.6183	0.48001	0.49123	0.235
	372	0.60365	0.46852	0.4798	0.22945
	371	0.59068	0.45819	0.4696	0.22462
	370	0.57852	0.44881	0.46039	0.2203
	369	0.56897	0.44117	0.453	0.21735
	368	0.56142	0.4349	0.44694	0.21462
	367	0.5554	0.42965	0.44197	0.21258
	366	0.55095	0.42587	0.43847	0.21111
	365	0.54805	0.42314	0.43653	0.21037
	364	0.54725	0.42238	0.43611	0.21011
	363	0.54803	0.423	0.43614	0.21039
	362	0.55009	0.42445	0.43796	0.21113
	361	0.55364	0.42746	0.4408	0.21258
	360	0.55863	0.43134	0.44467	0.21449
	359	0.56531	0.43636	0.44941	0.21649
	358	0.5731	0.44252	0.45523	0.21933
	357	0.58165	0.44976	0.46169	0.22205
	356	0.59181	0.45819	0.46884	0.22501
	355	0.60289	0.46811	0.47724	0.22867
	354	0.61493	0.47788	0.48634	0.23243
	353	0.62753	0.48798	0.49512	0.23628
	352	0.63974	0.49827	0.5044	0.24004
	351	0.65199	0.50855	0.51392	0.2437
	350	0.66458	0.51894	0.523	0.24751
	349	0.67683	0.52945	0.53201	0.25106
	348	0.68837	0.53959	0.54085	0.25447
	347	0.69925	0.54914	0.54907	0.25765
	346	0.71009	0.55834	0.55714	0.26099
	345	0.72032	0.56694	0.5645	0.26408
	344	0.72999	0.57525	0.57208	0.26727
	343	0.73929	0.58344	0.57949	0.27002
	342	0.74886	0.59133	0.58629	0.27275
	341	0.75866	0.5996	0.59355	0.27525
	340	0.78773	0.62815	0.6185	0.2984
	339	0.79703	0.63663	0.62634	0.30177
	338	0.80735	0.64505	0.63388	0.30471
	337	0.81887	0.65388	0.64169	0.30798
	336	0.83026	0.66384	0.65044	0.31126
	335	0.84313	0.67558	0.66099	0.31547
	334	0.85768	0.68794	0.67203	0.32073
	333	0.87351	0.70065	0.6842	0.32554
	332	0.88976	0.7152	0.69749	0.33098
	331	0.90912	0.73153	0.71208	0.33822
	330	0.93005	0.74934	0.72849	0.34525
	329	0.95081	0.76675	0.74461	0.35211
	328	0.97474	0.78655	0.76184	0.35921
	327	0.99899	0.80889	0.78153	0.36782
	326	1.0261	0.83192	0.8028	0.37745
	325	1.05545	0.85607	0.82498	0.38738
	324	1.08458	0.88073	0.84825	0.39707
	323	1.11525	0.90755	0.87202	0.40767
	322	1.14793	0.93393	0.89591	0.41894
	321	1.17631	0.95858	0.91903	0.42831
	320	1.20441	0.98334	0.94031	0.4379
	319	1.23178	1.00609	0.96069	0.4464
	318	1.25327	1.02537	0.9779	0.4545
	317	1.26988	1.03897	0.99231	0.46108
	316	1.28193	1.04938	1.00228	0.46438
	315	1.28847	1.0553	1.00533	0.46628
	314	1.2865	1.05376	1.00405	0.46594
	313	1.27652	1.0453	0.99683	0.46162
	312	1.25975	1.03085	0.98393	0.4557
	311	1.23644	1.01157	0.96563	0.4468
	310	1.2065	0.9873	0.94221	0.43628
	309	1.1707	0.95743	0.91501	0.42343
	308	1.13417	0.92576	0.88623	0.4094
	307	1.09493	0.89215	0.85507	0.39544
	306	1.05425	0.85699	0.82244	0.38042
	305	1.013	0.82164	0.78979	0.36575
	304	0.974	0.78588	0.7565	0.35071
	303	0.93784	0.75112	0.72584	0.33678
	302	0.90474	0.71999	0.69694	0.32309
	301	0.87631	0.69032	0.67047	0.31087
	300	0.85276	0.66442	0.64638	0.30042
	299	0.83722	0.643	0.62605	0.29192
	298	0.82762	0.62425	0.61031	0.28467
	297	0.82536	0.61096	0.59819	0.27964
	296	0.8318	0.60252	0.59098	0.27657
	295	0.8472	0.5983	0.58745	0.27546
	294	0.87359	0.60015	0.58996	0.27684
	293	0.91071	0.61041	0.60132	0.28267
	292	0.95998	0.63105	0.62117	0.29311
	291	1.01056	0.65848	0.64804	0.30662
	290	1.04541	0.68007	0.6698	0.31756
	289	1.0587	0.69082	0.67995	0.32285
	288	1.07114	0.70029	0.6876	0.32647
	287	1.10055	0.72121	0.70473	0.3348
	286	1.14838	0.75341	0.73333	0.34776
	285	1.20328	0.78906	0.76583	0.36246
	284	1.25103	0.81969	0.79351	0.37531
	283	1.28182	0.83762	0.81087	0.38313
	282	1.29771	0.84774	0.81963	0.38751
	281	1.30946	0.85684	0.82822	0.39178
	280	1.3208	0.86772	0.83911	0.39562
	279	1.33107	0.87743	0.84798	0.39929
	278	1.33668	0.88452	0.8539	0.40251
	277	1.33739	0.88695	0.85525	0.40299
	276	1.33591	0.88713	0.85488	0.4031
	275	1.33462	0.88641	0.85464	0.40231
	274	1.33245	0.88564	0.85409	0.40174
	273	1.3246	0.88229	0.85089	0.4006
	272	1.31397	0.87612	0.84587	0.39826
	271	1.30268	0.86954	0.84091	0.39563
	270	1.29108	0.86299	0.83475	0.3934
	269	1.27794	0.85657	0.82834	0.39031
	268	1.2625	0.84791	0.82068	0.3862
	267	1.24179	0.83598	0.81068	0.38138
	266	1.22034	0.82425	0.79964	0.3769
	265	1.20005	0.81233	0.78865	0.37195
	264	1.17639	0.79781	0.77562	0.36577
	263	1.15088	0.78287	0.76213	0.35974
	262	1.12841	0.76947	0.74979	0.3547
	261	1.10864	0.75914	0.7401	0.34998
	260	1.09108	0.74988	0.7315	0.34636
	259	1.07332	0.73883	0.72336	0.34208
	258	1.05456	0.72695	0.71328	0.33736
	257	1.03367	0.71461	0.70197	0.3333
	256	1.01557	0.70366	0.69225	0.32979
	255	1.00146	0.69547	0.68542	0.32675
	254	0.99196	0.69021	0.68155	0.32532
	253	0.98596	0.68684	0.67877	0.32512
	252	0.98147	0.68395	0.67713	0.32519
	251	0.97691	0.68082	0.67518	0.32455
	250	0.97764	0.67973	0.67536	0.32529

## Sheet: Figure 2
	Figure 2A					Figure 2B					Figure 2C					Figure 2D
	WT	K39R	K39Q	K39E		WT	K39R	K39Q	K39E		WT	K39R	K39Q	K39E		Time (s)	WT			K39R			K39Q			K39E
	0.338776	0.485034	0.817687	0.787075		0.347619	0.366667	0.00714286	0.197279		236.9	248.9	244	270.9		0	104.687	95.5012	99.8119	103.14	96.76	100.1	96.25	101.48	102.28	102.97	98.07	98.96
	0.52415	0.602041	0.740816	0.755442		0.279592	0.372449	0.012585	0.0911565		236.4	242.9	250.6	262.5		60	75.3508	66.0639	64.6319	74.77	73.12	69.16	60.2	64.56	58.88	80.57	69.81	76.21
	0.55068	0.408844	0.783673	0.765306		0.382993	0.427891	0.0367347	0.152381		236	250.5	250.2	262.2		200	46.4198	39.7078	39.187	48.03	48.53	40.9	41.01	37.8	37.3	64.49	51.37	60.75
						0.270748										400	27.036	23.1737	22.002	27.13	29.75	22.46	25.59	20.44	22.1	54.23	37.85	48.17
																600	18.6316	16.1869	15.3624	18.18	20.1	15.15	17.54	14.22	15.46	44.58	29.23	38.3
																800	14.8271	13.207	12.5705	14.04	14.87	12.08	13.06	11.38	12.26	36.71	23.35	30.6
	Figure 2E
	Cardiolipin Percentage	WT				K39R				K39Q				K39E
	0%	4.46241	4.19465	3.98017	4.46146	1.16883	0.960806	0.91623	0.889945	4.17157	3.76245	3.24477	2.94464	5.51382	5.52134	5.54763	4.98278
	20%	11.219	9.97352	9.4333	9.46087	4.33788	3.78364	4.2298	4.39536	7.09145	9.7104	8.19556	8.43864	5.98314	5.69476	5.73483	5.0289
	30%	13.8685	16.1481	11.0207	13.4831	4.98882	2.63923	3.80169	3.96808	8.57115	9.00637	5.03696	7.77874	9.16447	8.59907	7.08413	9.66429
	50%	13.0663	12.7286	12.3543	14.2793	2.73725	3.68757	4.12346	3.72997	5.73757	4.52955	4.51763	6.10327	6.18503	7.49646	8.67416	8.03804

## Sheet: Figure 4
	Figure 4 panel A
		Residue number	deltaCSP K39E (ppm)	deltaCSP K39Q (ppm)	deltaCSP K39R (ppm)
	G1	1	0	0	0
	D2	2	0.00424	0.00443	0.0021
	V3	3	0.00342	0.00433	0.000424264
	E4	4	0.00347	0.00367	0.00133
	K5	5	0.00291	0.00424	0.000282843
	G6	6	0.00305	0.00316	0.000761577
	K7	7	0.00173	0.00354	0.00141
	K8	8	0.00539	0.00452	0.00173
	I9	9	0.00643	0.00424	0.00321
	F10	10	0.00148	0.00425	0.00072111
	V11	11	0.00528	0.00462	0.000707107
	Q12	12	0.00152	0.00425	0.000905539
	K13	13	0.00197	0.00425	0.00284
	C14	14	0.000824621	0.00495	0.00237
	A15	15	0.00607	0.00533	0.000761577
	Q16	16	0.0057	0.00646	0.00365
	C17	17	0.00552	0.00436	0.001
	H18	18	0.00662	0.00849	0.00452
	T19	19	0.00762	0.00658	0.00671
	V20	20	0.01	0.01062	0.00714
	E21	21	0	0	0
	K22	22	0.01181	0.00141	0.00213
	G23	23	0.01052	0.00453	0.00354
	G24	24	0.00362	0.000141421	0.00213
	K25	25	0.00122	0.00457	0.00133
	H26	26	0.0114	0.01047	0.00998
	K27	27	0.00825	0.00803	0.00786
	T28	28	0	0	0
	G29	29	0.0075	0.00637	0.00291
	P30	30	0	0	0
	N31	31	0.01061	0.00557	0.00127
	L32	32	0.00495	0.00197	0.00962
	H33	33	0.0148	0.00234	0.0031
	G34	34	0.00311	0.00354	0.00234
	L35	35	0.01437	0.00617	0.00666
	F36	36	0.02453	0.01062	0.01873
	G37	37	0.02536	0.00788	0.01
	R38	38	0.00902	0.03176	0.02091
	K39	39	0.22918	0.03381	0.10417
	T40	40	0.31036	0.16604	0.10866
	G41	41	0.2072	0.07683	0.02441
	Q42	42	0	0.02683	0.02332
	A43	43	0.00944	0.01137	0.00371
	A44	44	0	0	0
	G45	45	0	0	0
	F46	46	0	0	0
	S47	47	0.07855	0.05475	0.02724
	Y48	48	0.017	0.01005	0.0021
	T49	49	0.04585	0.00914	0.00543
	D50	50	0.00398	0.0051	0.0011
	A51	51	0.07735	0.02854	0.00323
	N52	52	0.03288	0.02019	0.00488
	K53	53	0.03239	0.03273	0.01355
	N54	54	0.2058	0.17441	0.01323
	K55	55	0.0426	0.00402	0.00791
	G56	56	0.61554	0.16737	0.07215
	I57	57	0.24537	0.07977	0.0401
	T58	58	0	0	0
	W59	59	0.0985	0.0573	0.04364
	G60	60	0.00644	0.00566	0.0029
	E61	61	0.04497	0.02385	0.00295
	D62	62	0.03635	0.02202	0.00583
	T63	63	0.01322	0.00632	0.00291
	L64	64	0.01557	0.0088	0.00247
	M65	65	0.03037	0.03037	0.00495
	E66	66	0.02226	0.00951	0.00148
	Y67	67	0.0186	0.00809	0.00286
	L68	68	0.00495	0.00381	0.00171
	E69	69	0.00508	0.0017	0.000824621
	N70	70	0.00951	0.00171	0.000824621
	P71	71	0	0	0
	K72	72	0.01793	0.01025	0.00072111
	K73	73	0.00354	0.00398	0.000565685
	Y74	74	0.01235	0.01004	0.0011
	I75	75	0.01251	0.00789	0.000424264
	P76	76	0	0	0
	G77	77	0.01404	0.01192	0.00316
	T78	78	0.117	0.00224	0.00508
	K79	79	0.27415	0.02927	0.00566
	M80	80	0.16492	0.04434	0.04079
	I81	81	0.00585	0.00638	0.0024
	F82	82	0.0117	0.00708	0.00141
	A83	83	0.02618	0.01315	0.00305
	G84	84	0.02797	0.01335	0.00837
	I85	85	0.000141421	0.00452	0.00146
	K86	86	0.002	0.00367	0.00224
	K87	87	0.02398	0.00849	0.00113
	K88	88	0.06034	0.0222	0.01043
	G89	89	0.02379	0.0151	0.01129
	E90	90	0.000848528	0.00358	0.001
	R91	91	0.00278	0.00386	0.00141
	A92	92	0.001	0.00284	0.000565685
	D93	93	0.00604	0.01216	0.00072111
	L94	94	0.00213	0.00428	0.000424264
	I95	95	0.00197	0.00381	0.00173
	A96	96	0.0042	0.00356	0.000565685
	Y97	97	0.02744	0.00428	0.000761577
	L98	98	0.005	0.00247	0.000761577
	K99	99	0.006	0.00511	0.00617
	K100	100	0.0068	0.00533	0.00228
	A101	101	0.00171	0.00354	0.0024
	T102	102	0.01224	0.00181	0.000761577
	N103	103	0.00757	0.00247	0.00552
	E104	104	0.00973	0.00585	0.00181

## Sheet: Figure 5
	Figure 5 panel A
		delta R1 (s-1)		delta R2 (s-1)		delta NOE
	Residue	Mean	SE of mean	Mean	SE of mean	Mean	SE of mean
	2	-0.00195	0.04262	-0.62688	0.20533	-0.00065	0.01035
	3	0.04179	0.02174	-0.68415	0.42666	0.02575	0.00835
	4	0.03627	0.11316	-0.17149	0.34245	0.04975	0.02835
	5	-0.00749	0.04634	-0.56269	0.44491	0.06485	0.00165
	6	-0.07389	0.03133	-0.16134	0.39465	0.00385	0.00225
	7	0.04311	0.06699	-0.42245	0.60519	0.0413	0.0065
	8	-0.00848	0.06265	-0.39026	0.42299	-0.0074	0.0001
	9	-0.11843	0.1437	-0.19028	0.22053	-0.0033	0.0053
	10	-0.03034	0.01809	-0.73418	0.38995	-0.0021	0.0043
	11	0.03491	0.00699	-0.51134	0.31444	-0.00015	0.00295
	12	-0.05415	0.09136	-0.62092	0.21572	0.01615	0.00255
	13	-0.02146	0.07702	-0.21052	0.25903	-0.00035	0.00365
	14	-0.03968	0.01171	-0.99256	0.14876	0.00095	0.00675
	15	0.000385	0.00689	-0.81569	0.42246	-0.00095	0.00595
	16	-0.02677	0.0395	-0.77537	0.40803	-0.001	0.0069
	17	-0.01997	0.09461	-0.22923	0.17832	0.0185	0.0054
	18	-0.02293	0.07065	-0.37564	0.1864	-0.0004	0.0035
	19	-0.03449	0.04886	-0.11149	0.24261	0.00225	0.00095
	20	0.00966	0.04157	-1.06047	0.526	-0.0159	0.0054
	22	-0.00332	0.00463	-0.31723	0.2441	-0.01175	0.00845
	23	-0.0089	0.04065	-0.1535	0.5252	-0.0098	0.006
	24	-0.00758	0.00324	-0.25732	0.16002	0.00655	0.00335
	25	-0.03351	0.00573	-0.48309	0.13745	0.0031	0.002
	26	-0.00018	0.044	-0.85262	0.45613	0.0346	0.0009
	27	0.04672	0.01015	-0.13793	0.36797	0.03985	0.01295
	29	-0.03154	0.00142	-0.06347	0.48601	-0.00805	0.00065
	31	-0.000155	0.00961	-0.58871	0.515	-0.00485	0.00375
	32	0.03873	0.01157	-0.51163	0.33967	0.02	0.0007
	33	-0.05066	0.05821	-1.47525	0.43795	-0.0128	0.0168
	34	0.00029	0.01138	-0.38795	0.22588	0.0066	0.0031
	35	-0.09854	0.08456	-0.4661	0.37722	-0.0048	0.0015
	36	-0.03788	0.01114	-0.36566	0.36468	-0.00015	0.00205
	37	-0.04078	0.06221	-0.69788	0.43794	-0.00735	0.00525
	38	0.03828	0.1144	-0.55116	1.03708	0.1318	0.0146
	39	--	--	--	--	--	--
	40	-0.0556	0.02982	-0.61814	0.26362	0.06785	0.00835
	41	-0.05328	0.03913	-0.78102	0.46626	0.0164	0.0077
	42	0.03776	0.01281	-1.1249	0.25102	-0.0533	0.001
	47	-0.21277	0.08111	-0.90005	0.58445	0.02195	0.00145
	48	0.0323	0.00799	-0.26361	0.4142	0.0167	0.0047
	49	-0.00095	0.00818	-0.44083	0.32188	-0.0041	0.0097
	50	0.00502	0.00753	-0.29222	0.34575	-0.0047	0.0001
	51	0.04073	0.03237	-0.41925	0.17783	0.0277	0.0044
	52	-0.04017	0.02922	-0.05405	0.3927	0.00395	0.00095
	53	--	--	--	--	--	--
	54	-0.14467	0.03938	-0.06809	0.30853	0.05865	0.00295
	55	0.00642	0.01675	-0.69943	0.56289	-0.0219	0.0052
	56	-0.02027	0.06315	--	--	--	--
	57	-0.0888	0.02547	-2.08952	0.55899	-0.0382	0.0082
	59	-0.02481	0.02046	-0.32562	0.16002	-0.01455	0.00235
	60	-0.00383	0.00298	-0.25831	0.27544	0.0026	0.0027
	61	-0.02082	0.04403	-0.52708	0.35847	0.01385	0.00655
	62	-0.01002	0.00191	-0.29523	0.28985	0.01035	0.00275
	63	-0.02298	0.03821	-0.34284	0.30852	-0.0143	0.0026
	64	-0.00808	0.05666	-0.89402	0.48758	-0.00995	0.00085
	65	--	--	--	--	--	--
	66	-0.07427	0.04228	-0.61123	0.3747	0.00045	0.00015
	67	0.03016	0.07805	-0.37996	0.41044	0.00775	0.03015
	68	-0.05269	0.08739	-0.14013	0.25053	-0.0028	0.0028
	69	-0.0751	0.10249	-0.42266	0.30685	-0.00315	0.00665
	70	-0.01419	0.03658	0.10859	0.52327	-0.0029	0.0032
	72	-0.0297	0.06848	-0.28968	0.23418	0.0052	0.0015
	73	-0.04632	0.00541	-0.14947	0.15478	0.0022	0.0001
	74	-0.05607	0.000915	-0.15456	0.1283	-0.0068	0.0027
	75	-0.04972	0.04381	-0.80072	0.20707	-0.00225	0.00125
	77	0.03335	0.01483	-0.57295	0.34739	0.0219	0.0132
	78	0.02135	0.04842	-0.17743	0.1889	0.01325	0.00025
	79	0.0231	0.08376	-1.05038	0.30967	0.0472	0.0089
	80	0.35361	0.01685	-1.12103	0.48443	-0.01195	0.00225
	81	0.11691	0.02647	0.39168	0.21034	0.10485	0.00685
	82	0.03354	0.01505	-0.71884	0.52448	0.004	0.0013
	83	-0.03309	0.02841	-0.2012	0.13964	-0.00765	0.00265
	84	0.03652	0.01978	-0.37191	0.30964	0.0204	0.0056
	85	-0.01124	0.04656	-0.46174	0.29612	0.0327	0.0003
	86	0.06654	0.07467	-0.36845	0.17317	0.05725	0.01495
	87	0.02536	0.0171	-0.62679	0.21257	-0.0098	0.0015
	88	0.02387	0.05807	-0.68663	0.68697	-0.00065	0.00305
	89	0.03884	0.02898	-0.60376	0.17189	0.00965	0.00655
	90	-0.03124	0.0793	-0.29686	0.28548	0.01795	0.01295
	91	-0.07227	0.05645	-0.76969	0.33065	-0.00755	0.00555
	92	0.00552	0.04065	-0.79178	0.20308	-0.01015	0.00415
	93	-0.10664	0.16665	-0.54191	0.833	0.10925	0.00535
	94	-0.00077	0.06658	-0.74781	0.58415	0.084	0.0066
	95	0.0104	0.05197	-0.50434	0.20761	0.0058	0.0018
	96	-0.0129	0.10217	-0.82874	0.65442	0.01455	0.00175
	97	-0.05711	0.00049	-0.49829	0.15833	0.0026	0.0023
	98	-0.07169	0.07635	-0.52344	0.40609	0.0027	0.0005
	99	0.01717	0.02541	-0.60097	0.46965	-0.00415	0.00165
	100	-0.02436	0.08717	-0.48195	0.46921	-0.00105	0.00325
	101	-0.07254	0.07625	-0.97147	0.39397	0.00145	0.00055
	102	-0.03188	0.00372	0.45769	0.51479	-0.01115	0.01695
	103	-0.06159	0.00605	-0.5841	0.1672	0.00445	0.00015
	104	-0.03607	0.03821	-0.8434	0.43501	-0.0086	0.0058

## Sheet: Figure 6
	Figure 6A								Figure 6B						Figure 6C
									WT	K39R	K39Q	K39E	EV		Time (min)	WT				K39R				K39Q				K39E				EV
									502	793	818	604	361		1.44	12.99	13.71	13.3	13.81	20.96	18.6	20.91	20.26	25.81	26.14	23.02	22.8	25.05	29.11	30.76	28.81	0.32	0.87	0.43	0.25
									565	826	708	860	267		8.21	12.57	13.25	12.82	13.47	19.77	18.21	19.9	19.89	24.21	24.38	23.46	21.58	23.96	28.16	29.19	27.46	0.43	0.82	0.4	0.26
									437	603	746	567	237		14.97	12.43	13	12.72	13.33	19.47	18.13	19.63	19.73	23.75	23.75	23.21	21.45	23.58	28	28.43	27.24	0.55	0.81	0.39	0.34
															21.79	3.45	3.35	3.34	3.61	6.02	6.06	6.89	6.07	8.09	6.62	7.31	6.01	7.98	9.48	8.47	8.46	1.23	1.09	0.97	0.4
															28.48	3.7	3.52	3.66	4.1	6.31	6.29	7.3	6.69	8.6	7.15	7.77	6.49	8.27	10.09	10.11	9.27	0.74	0.84	0.7	0.28
															35.19	3.78	3.59	3.74	4.15	6.42	6.38	7.3	6.81	8.66	7.19	7.93	6.58	8.4	10.32	10.66	9.47	0.78	0.82	0.63	0.42
															42.01	23.58	25.44	22.57	19.05	43.33	35.8	42.14	48.16	49.21	41.5	36.87	41.1	35.5	43.16	41.71	34.81	1.03	1.02	1.09	0.36
															48.7	20.16	21.02	20.91	17.34	39.64	34.81	38.56	38.84	41.55	42.95	37.77	42.51	33.14	39.79	36.58	39.68	0.62	0.66	0.64	0.12
															55.45	19.52	21.24	19.74	17.8	42.29	37.83	39.85	39.86	42.66	45.46	37.44	43.8	33.04	41.45	37.65	40.54	0.62	0.74	0.66	0.3
															62.18	2.2	1.54	1.81	2.32	4.89	4.69	4.98	3.6	5.84	4.17	4.76	3.32	6.24	7.11	6.84	5.53	0.7	0.92	0.94	0.19
															68.91	2.64	1.93	2.37	2.92	5.21	5.17	5.75	4.92	6.5	5.14	5.83	4.21	6.11	7.37	7.29	6.37	0.64	0.69	0.84	0.19
															75.65	2.77	2.08	2.61	3.17	5.24	5.18	5.85	5.25	6.66	5.3	6.15	4.47	5.97	7.4	8.07	6.66	0.74	0.78	0.93	0.28
									Figure 6D						Figure 6E						Figure 6F
									WT	K39R	K39Q	K39E	EV		WT	K39R	K39Q	K39E	EV		WT	K39R	K39Q	K39E	EV
									10.23	14.58	17.91	17.61	-0.09		0.504	0.472	0.71	0.706	0.153		126	117	119	134	61
									11.46	13.43	19.58	20.89	0.13		0.522	0.478	0.711	0.762	0.16		91	142	126	287	94
									10.92	14.66	18.45	21.59	0.13		0.539	0.459	0.685	0.684	0.164		98	114	150	175	61
									11.01	16.13	18.13	21.71	0.16		0.5	0.508	0.73	0.793	0.194		115	100	196	297	83
															0.532	0.535	0.752	0.794	0.185		128	146	104	308	93
															0.453	0.507	0.731	0.84	0.207		87	104	120	220	62
															0.546	0.554	0.728	0.832	0.16		92	106	103	182	58
															0.467	0.498	0.699	0.723	0.166		78	128	202	176	79
															0.456	0.471	0.681	0.787	0.191		85	121	189	253	97
									Figure 6G
										Normoxia									OGD/R
									WT	0.342	0.345	0.329	0.354	0.356	0.371	0.384	0.364	0.392	0.941	0.998	0.945	0.949	0.966	0.966	0.882	0.952	0.924
									K39R	0.328	0.368	0.393	0.349	0.38	0.389	0.439	0.32	0.239	0.964	0.97	0.92	0.89	0.897	0.967	0.927	0.885	0.909
									K39Q	0.458	0.435	0.492	0.468	0.5	0.459	0.495	0.437	0.435	0.939	0.994	0.916	0.925	1.013	1.032	1.008	0.992	1.007
									K39E	0.614	0.609	0.642	0.649	0.653	0.633	0.623	0.676	0.644	1.383	1.371	1.393	1.388	1.367	1.385	1.371	1.377	1.338
									EV	0.117	0.174	0.154	0.167	0.16	0.16	0.165	0.168	0.135	0.113	0.14	0.129	0.111	0.133	0.131	0.117	0.106	0.116
									Figure 6H
										Normoxia									OGD/R
									WT	141	67	101	97	70	95	122	135	72	205	243	223	126	119	246	175	114	123
									K39R	83	138	114	103	125	103	133	128	149	150	260	187	106	174	132	156	197	101
									K39Q	123	172	155	196	147	155	125	187	95	160	127	163	175	151	180	124	182	181
									K39E	126	244	283	101	132	142	235	176	234	263	234	208	222	249	313	232	270	234
									EV	128	125	79	68	112	73	66	85	52	93	55	72	73	54	79	59	75	93

## Sheet: Figure 7
	Figure 7A											Figure 7B											Figure 7C
		PI+			Annexin V+			Annexin V+/PI+					PI+			Annexin V+			Annexin V+/PI+					PI+			Annexin V+			Annexin V+/PI+
	WT	1.59	2.2	1.3	8.59	9.51	8.05	26.16	30.1	27.03		WT	1.92	2.43	1.27	6.75	7.45	7.41	17.48	20.34	20.56		WT	3.73	2.23	1.84	30.94	33.69	30.98	18.8	13.69	11.97
	K39R	8.89	11.78	12.91	14.66	13.73	15	15.97	13.58	14.46		K39R	2.49	1.51	2.83	12.75	11.97	11.71	20.49	18.3	19.11		K39R	0.98	1.32	0.72	28.3	27.09	26.96	18.83	20.38	18.42
	K39Q	12.13	11.88	12.86	5.12	4.45	4.36	12.32	11.09	11.53		K39Q	1.2	2.31	1.87	4.74	3.52	4.64	16.18	14.94	15.43		K39Q	1.1	1.3	2.19	12.37	14.9	16.37	20.27	15.56	13.76
	K39E	1.49	2.02	1.08	2.71	2.18	2.64	14.8	11.75	15.83		K39E	1.05	0.31	0.07	3.32	2.82	2.77	14.25	12.55	13.38		K39E	1.6	1.42	1.15	7.43	14.15	9.75	10.4	6.23	9.2
	EV	1.9	4.54	4.41	7.93	8.43	7.28	10.55	9.47	8.48		EV	2.11	0.2	1.32	27.4	29.96	31.45	36.45	31.29	30.56		EV	2	1.93	1.61	18.21	15.81	15.27	15.94	13.22	11.97
	Figure 7D																Figure 7E, 7F

## Sheet: Figure S1
	Figure S1C
	K39Q vs. WT		WT	K39Q		RMSD			T28E vs. WT		WT	T28E		RMSD			S47E vs. WT		WT	S47E		RMSD			K53Q vs. WT		WT	S47E		RMSD
		ATOM#	RAT	RAT	AA#	BACKBONE Mol-A				ATOM#	RAT	RAT	AA#	BACKBONE Mol-A				ATOM#	RAT	RAT	AA#	BACKBONE Mol-A				ATOM#	RAT	RAT	AA#	BACKBONE Mol-A
		5	G	G	1	0.1966				5	G	G	1	0.0968				5	G	G	1	0.1816				5	G	G	1	0.8974
		12	D	D	2	0.1998				12	D	D	2	0.0523				12	D	D	2	0.093				12	D	D	2	0.2931
		24	V	V	3	0.3376				24	V	V	3	0.0587				24	V	V	3	0.1239				24	V	V	3	0.3086
		40	E	E	4	0.3588				40	E	E	4	0.1541				40	E	E	4	0.1436				40	E	E	4	0.25
		55	K	K	5	0.3197				55	K	K	5	0.108				55	K	K	5	0.0859				55	K	K	5	0.219
		77	G	G	6	0.1576				77	G	G	6	0.0752				77	G	G	6	0.0545				77	G	G	6	0.1549
		88	K	K	7	0.175				88	K	K	7	0.0689				88	K	K	7	0.0656				88	K	K	7	0.1934
		106	K	K	8	0.1357				106	K	K	8	0.0498				106	K	K	8	0.1344				106	K	K	8	0.1138
		128	I	I	9	0.1441				128	I	I	9	0.0231				128	I	I	9	0.0648				128	I	I	9	0.101
		147	F	F	10	0.2223				147	F	F	10	0.0406				147	F	F	10	0.0893				147	F	F	10	0.1815
		167	V	V	11	0.3618				167	V	V	11	0.0779				167	V	V	11	0.1094				167	V	V	11	0.2431
		183	Q	Q	12	0.3698				183	Q	Q	12	0.0762				183	Q	Q	12	0.1285				183	Q	Q	12	0.2304
		198	K	K	13	0.2802				198	K	K	13	0.0411				198	K	K	13	0.1032				198	K	K	13	0.1823
		222	C	C	14	0.2061				222	C	C	14	0.0363				222	C	C	14	0.0824				222	C	C	14	0.1909
		232	A	A	15	0.1567				232	A	A	15	0.0461				232	A	A	15	0.113				232	A	A	15	0.1849
		242	Q	Q	16	0.1409				242	Q	Q	16	0.1236				242	Q	Q	16	0.0863				242	Q	Q	16	0.1215
		259	C	C	17	0.1396				259	C	C	17	0.0895				259	C	C	17	0.0757				259	C	C	17	0.1905
		269	H	H	18	0.0954				269	H	H	18	0.085				269	H	H	18	0.0608				269	H	H	18	0.1547
		286	T	T	19	0.115				286	T	T	19	0.0817				286	T	T	19	0.0485				286	T	T	19	0.2204
		298	V	V	20	0.1055				298	V	V	20	0.0845				298	V	V	20	0.06				298	V	V	20	0.2227
		316	E	E	21	0.1502				316	E	E	21	0.1038				316	E	E	21	0.1024				316	E	E	21	0.2585
		331	K	K	22	0.3687				331	K	K	22	0.1255				331	K	K	22	0.1259				331	K	K	22	0.2987
		353	G	G	23	0.4074				353	G	G	23	0.1294				353	G	G	23	0.2256				353	G	G	23	0.199
		360	G	G	24	0.2951				360	G	G	24	0.0776				360	G	G	24	0.1171				360	G	G	24	0.2554
		367	K	K	25	0.169				367	K	K	25	0.1104				367	K	K	25	0.109				367	K	K	25	0.2747
		393	H	H	26	0.177				393	H	H	26	0.0967				393	H	H	26	0.129				393	H	H	26	0.5016
		406	K	K	27	0.152				406	K	K	27	0.0672				406	K	K	27	0.1151				406	K	K	27	0.539
		428	T	T	28	0.1968				428	T	E	28	0.0873				428	T	T	28	0.0878				428	T	T	28	0.4213
		442	G	G	29	0.1409				442	G	G	29	0.0602				442	G	G	29	0.102				442	G	G	29	0.3558
		448	P	P	30	0.1641				448	P	P	30	0.0584				448	P	P	30	0.0834				448	P	P	30	0.3173
		463	N	N	31	0.0944				463	N	N	31	0.0638				463	N	N	31	0.0876				463	N	N	31	0.2984
		477	L	L	32	0.1002				477	L	L	32	0.0537				477	L	L	32	0.0844				477	L	L	32	0.3329
		507	H	H	33	0.1442				507	H	H	33	0.038				507	H	H	33	0.0829				507	H	H	33	0.3558
		513	G	G	34	0.1507				513	G	G	34	0.07				513	G	G	34	0.1077				513	G	G	34	0.4657
		520	L	L	35	0.1482				520	L	L	35	0.0897				520	L	L	35	0.0585				520	L	L	35	0.7686
		539	F	F	36	0.1523				539	F	F	36	0.0848				539	F	F	36	0.1215				539	F	F	36	0.5
		559	G	G	37	0.3276				559	G	G	37	0.0946				559	G	G	37	0.116				559	G	G	37	1.0016
		566	R	R	38	0.2257				566	R	R	38	0.0669				566	R	R	38	0.0572				566	R	R	38	1.0521
		600	K	Q	39	0.1334				600	K	K	39	0.0573				600	K	K	39	0.1096				600	K	K	39	0.8209
		612	T	T	40	0.1678				612	T	T	40	0.0527				612	T	T	40	0.1844				612	T	T	40	0.3961
		626	G	G	41	0.1079				626	G	G	41	0.0349				626	G	G	41	0.2323				626	G	G	41	0.6754
		633	Q	Q	42	0.0991				633	Q	Q	42	0.0458				633	Q	Q	42	0.2963				633	Q	Q	42	1.2551
		650	A	A	43	0.0978				650	A	A	43	0.0653				650	A	A	43	0.3464				650	A	A	43	1.0285
		660	A	A	44	0.2504				660	A	A	44	0.1031				660	A	A	44	0.3579				660	A	A	44	0.9746
		670	G	G	45	0.2863				670	G	G	45	0.1157				670	G	G	45	0.3561				670	G	G	45	0.5958
		677	F	F	46	0.4532				677	F	F	46	0.0662				677	F	F	46	0.2444				677	F	F	46	0.3043
		703	S	S	47	0.2983				703	S	S	47	0.0518				703	S	E	47	0.1498				703	S	S	47	0.3321
		708	Y	Y	48	0.1033				708	Y	Y	48	0.0343				708	Y	Y	48	0.0394				708	Y	Y	48	0.3578
		729	T	T	49	0.1176				729	T	T	49	0.0327				729	T	T	49	0.0604				729	T	T	49	0.3168
		743	D	D	50	0.1599				743	D	D	50	0.0541				743	D	D	50	0.1239				743	D	D	50	0.3058
		755	A	A	51	0.1881				755	A	A	51	0.0388				755	A	A	51	0.0733				755	A	A	51	0.1422
		765	N	N	52	0.2574				765	N	N	52	0.0924				765	N	N	52	0.1286				765	N	N	52	0.135
		779	K	K	53	0.6196				779	K	K	53	0.0708				779	K	K	53	0.1776				779	K	Q	53	0.3692
		800	N	N	54	0.6018				800	N	N	54	0.1626				800	N	N	54	0.2233				800	N	N	54	0.251
		815	K	K	55	0.4495				815	K	K	55	0.1064				815	K	K	55	0.1471				815	K	K	55	0.1815
		837	G	G	56	1.0551				837	G	G	56	0.136				837	G	G	56	0.3081				837	G	G	56	0.7903
		844	I	I	57	0.373				844	I	I	57	0.089				844	I	I	57	0.1369				844	I	I	57	0.562
		863	T	T	58	0.4414				863	T	T	58	0.1417				863	T	T	58	0.0893				863	T	T	58	0.589
		877	W	W	59	0.3104				877	W	W	59	0.1438				877	W	W	59	0.0771				877	W	W	59	0.37
		900	G	G	60	0.3038				900	G	G	60	0.0956				900	G	G	60	0.0702				900	G	G	60	0.247
		908	E	E	61	0.3016				908	E	E	61	0.0996				908	E	E	61	0.1412				908	E	E	61	0.3705
		923	D	D	62	0.2714				923	D	D	62	0.0617				923	D	D	62	0.1201				923	D	D	62	0.3656
		935	T	T	63	0.1481				935	T	T	63	0.0804				935	T	T	63	0.0729				935	T	T	63	0.1807
		949	L	L	64	0.1725				949	L	L	64	0.043				949	L	L	64	0.1153				949	L	L	64	0.2543
		968	M	M	65	0.1716				968	M	M	65	0.0532				968	M	M	65	0.0915				968	M	M	65	0.2299
		985	E	E	66	0.1477				985	E	E	66	0.0748				985	E	E	66	0.0468				985	E	E	66	0.1864
		998	Y	Y	67	0.1227				998	Y	Y	67	0.0624				998	Y	Y	67	0.0798				998	Y	Y	67	0.1599
		1021	L	L	68	0.1391				1021	L	L	68	0.0943				1021	L	L	68	0.1229				1021	L	L	68	0.1739
		1040	E	E	69	0.1962				1040	E	E	69	0.0814				1040	E	E	69	0.1344				1040	E	E	69	0.1708
		1055	N	N	70	0.1482				1055	N	N	70	0.0469				1055	N	N	70	0.1045				1055	N	N	70	0.0655
		1068	P	P	71	0.1112				1068	P	P	71	0.08				1068	P	P	71	0.1513				1068	P	P	71	0.1554
		1086	K	K	72	0.2562				1086	K	K	72	0.1089				1086	K	K	72	0.2716				1086	K	K	72	0.3966
		1105	K	K	73	0.4004				1105	K	K	73	0.0689				1105	K	K	73	0.2967				1105	K	K	73	0.5331
		1127	Y	Y	74	0.2555				1127	Y	Y	74	0.0573				1127	Y	Y	74	0.2437				1127	Y	Y	74	0.3672
		1148	I	I	75	0.2417				1148	I	I	75	0.0615				1148	I	I	75	0.2408				1148	I	I	75	0.3489
		1166	P	P	76	0.3976				1166	P	P	76	0.0749				1166	P	P	76	0.3485				1166	P	P	76	0.5088
		1181	G	G	77	0.4503				1181	G	G	77	0.0754				1181	G	G	77	0.3468				1181	G	G	77	0.4448
		1188	T	T	78	0.2889				1188	T	T	78	0.0498				1188	T	T	78	0.2606				1188	T	T	78	0.3794
		1202	K	K	79	0.2865				1202	K	K	79	0.0602				1202	K	K	79	0.1812				1202	K	K	79	0.366
		1224	M	M	80	0.3625				1224	M	M	80	0.0481				1224	M	M	80	0.1764				1224	M	M	80	0.3894
		1241	I	I	81	0.3496				1241	I	I	81	0.1779				1241	I	I	81	0.1163				1241	I	I	81	0.4496
		1260	F	F	82	0.1355				1260	F	F	82	0.1287				1260	F	F	82	0.112				1260	F	F	82	0.1283
		1280	A	A	83	0.1692				1280	A	A	83	0.1477				1280	A	A	83	0.1993				1280	A	A	83	0.1083
		1290	G	G	84	0.2863				1290	G	G	84	0.0474				1290	G	G	84	0.1314				1290	G	G	84	0.2099
		1311	I	I	85	0.4328				1311	I	I	85	0.0848				1311	I	I	85	0.1228				1311	I	I	85	0.325
		1316	K	K	86	0.5153				1316	K	K	86	0.1064				1316	K	K	86	0.2207				1316	K	K	86	0.4366
		1338	K	K	87	0.2989				1338	K	K	87	0.0873				1338	K	K	87	0.1949				1338	K	K	87	0.3822
		1360	K	K	88	0.4206				1360	K	K	88	0.0628				1360	K	K	88	0.1264				1360	K	K	88	0.295
		1382	G	G	89	0.3147				1382	G	G	89	0.05				1382	G	G	89	0.1963				1382	G	G	89	0.2593
		1391	E	E	90	0.1617				1391	E	E	90	0.0351				1391	E	E	90	0.1258				1391	E	E	90	0.124
		1404	R	R	91	0.1303				1404	R	R	91	0.0413				1404	R	R	91	0.0666				1404	R	R	91	0.0841
		1428	A	A	92	0.1318				1428	A	A	92	0.0473				1428	A	A	92	0.1121				1428	A	A	92	0.1772
		1438	D	D	93	0.1044				1438	D	D	93	0.0398				1438	D	D	93	0.0674				1438	D	D	93	0.1712
		1450	L	L	94	0.0575				1450	L	L	94	0.0303				1450	L	L	94	0.0569				1450	L	L	94	0.1262
		1469	I	I	95	0.0475				1469	I	I	95	0.0477				1469	I	I	95	0.061				1469	I	I	95	0.2228
		1488	A	A	96	0.0614				1488	A	A	96	0.0561				1488	A	A	96	0.103				1488	A	A	96	0.2924
		1515	Y	Y	97	0.111				1515	Y	Y	97	0.0475				1515	Y	Y	97	0.064				1515	Y	Y	97	0.2827
		1519	L	L	98	0.0914				1519	L	L	98	0.0473				1519	L	L	98	0.0685				1519	L	L	98	0.2821
		1538	K	K	99	0.1472				1538	K	K	99	0.0723				1538	K	K	99	0.1871				1538	K	K	99	0.3121
		1560	K	K	100	0.1248				1560	K	K	100	0.0559				1560	K	K	100	0.1441				1560	K	K	100	0.2347
		1582	A	A	101	0.2649				1582	A	A	101	0.0773				1582	A	A	101	0.0768				1582	A	A	101	0.2495
		1596	T	T	102	0.2358				1596	T	T	102	0.1241				1596	T	T	102	0.0712				1596	T	T	102	0.2349
		1606	N	N	103	0.2842				1606	N	N	103	0.169				1606	N	N	103	0.0661				1606	N	N	103	0.5636
		1620	E	E	104	0.3791				1620	E	E	104	0.151				1620	E	E	104	0.1743				1620	E	E	104	0.7753

## Sheet: Figure S3
	Figure S3 panel B and C							Figure S3 panel A
	1H (ppm)	WT	K39R	K39Q	K39E
	14.6857	-222.172	-4653.81	-4278.48	-26.0312
	14.685	-75.6543	-4621.21	-4124.49	-138.867
	14.6844	-108.182	-4750.23	-4210.36	-84.9453
	14.6838	-182.258	-4700.71	-4279.44	-98.8203
	14.6832	-123.793	-4631.38	-4119.48	-129.574
	14.6826	-121.55	-4673.56	-4249.52	-191.969
	14.682	-124.976	-4810.21	-4316.99	-239.396
	14.6814	-67.5801	-4602.17	-4298.02	-77.1973
	14.6808	-62.6494	-4384.51	-3983.85	-58.1484
	14.6802	-181.301	-4510.45	-4000.11	-68.8027
	14.6796	-29.4443	-4523.23	-4135.79	-184.832
	14.6789	-18.9902	-4415.79	-4339.07	-110.797
	14.6783	144.356	-4491.05	-4219.89	-96.0586
	14.6777	117.64	-4442.27	-4156.72	-222.066
	14.6771	60.9395	-4541.32	-4060.84	-283.65
	14.6765	-8.26855	-4696.38	-4156.08	-333.785
	14.6759	29.3203	-4619.36	-4155.38	-99.3594
	14.6753	-51.0742	-4601.58	-4082.91	33.6504
	14.6747	-179.593	-4519.72	-4032.08	-29.7383
	14.6741	-91.7783	-4432.05	-4212.39	-151.938
	14.6735	-53.8145	-4470.91	-4173.46	-259.637
	14.6728	-50.8545	-4582.11	-4299.32	-219.916
	14.6722	-20.8379	-4301.29	-4345.71	-220.922
	14.6716	-81.0908	-4287.42	-4205.51	-385.637
	14.671	-150.872	-4423.22	-4017.13	-135.094
	14.6704	-76.6465	-4440.76	-4064.92	-159.818
	14.6698	-133.812	-4507.43	-3961.17	-216.484
	14.6692	-213.472	-4693.75	-4071.2	-369.045
	14.6686	-79.8242	-4782	-4324.93	-311.377
	14.668	-129.464	-4827.31	-4172.2	-277.08
	14.6674	-185.556	-4770.99	-4145.02	-350.633
	14.6668	-113.999	-4575.51	-4277.37	-375.008
	14.6661	-92.3418	-4659.64	-4073.51	-373.213
	14.6655	-196.079	-4568.88	-4155.56	-319.756
	14.6649	-100.964	-4431.79	-4130.07	-487.445
	14.6643	-123.702	-4558.81	-3878.61	-437.529
	14.6637	-111.603	-4632.44	-3867.86	-547.518
	14.6631	40.1123	-4559.37	-3956.15	-590.527
	14.6625	-170.325	-4693.97	-4068.1	-468.434
	14.6619	-249.162	-4632.72	-4164.6	-299.225
	14.6613	-86.2656	-4659.61	-4252.17	-14.0781
	14.6607	178.047	-4534.15	-4087.8	-169.629
	14.66	88.8389	-4560.56	-4056.39	-176.781
	14.6594	-57.7266	-4654.42	-4042.6	-358.977
	14.6588	-26.5977	-4724.38	-4042.23	-309.633
	14.6582	-148.544	-4626.33	-4067.55	-223.912
	14.6576	-39.5557	-4495.53	-4044.05	-204.635
	14.657	22.0508	-4415.29	-4107.47	-399.67
	14.6564	-71.1973	-4476.2	-4169.63	-265.77
	14.6558	131.908	-4575.16	-4096.96	-172.588
	14.6552	277.41	-4603.13	-4066.71	-154.514
	14.6546	187.136	-4406.77	-4115.36	-78.6562
	14.6539	160.371	-4622.26	-4138.1	-206.297
	14.6533	-89.9932	-4451.14	-4058.26	-138.844
	14.6527	-124.992	-4268.59	-3955.78	-189.26
	14.6521	-58.6523	-4414.15	-4066.79	-355.285
	14.6515	-25.9395	-4479.84	-3987.12	-345.076
	14.6509	-48.9258	-4537.51	-4187.8	-429.639
	14.6503	-319.366	-4564.71	-4164.66	-303.285
	14.6497	-327.254	-4656.48	-4128.19	-252.627
	14.6491	-72.0693	-4487.71	-4096.59	-241.26
	14.6485	94.5	-4427.91	-4057.95	-169.666
	14.6478	-70.8525	-4562.79	-3975.9	-64.6289
	14.6472	-53.0107	-4493.41	-4126.11	-236.096
	14.6466	95.9688	-4601.31	-4215.62	-257.715
	14.646	-53.0664	-4675.92	-4355	-265.734
	14.6454	-86.2051	-4460.49	-4253.16	-420.016
	14.6448	-103.53	-4535.88	-4152.9	-530.557
	14.6442	-65.8711	-4650.26	-4231.06	-456.709
	14.6436	168.284	-4495.35	-4197.89	-379.23
	14.643	139.044	-4449.89	-4234.68	-460.189
	14.6424	-9.4668	-4591.61	-3970.35	-234.271
	14.6417	120.494	-4462.19	-3969.32	-228.523
	14.6411	156.251	-4416.71	-4176.01	-83.7539
	14.6405	58.8935	-4430.32	-4117.83	-58.793
	14.6399	324.757	-4400.07	-4039.4	-284.768
	14.6393	-9.82324	-4481.65	-4062.48	-143.904
	14.6387	-350.132	-4585.84	-4295.35	-133.568
	14.6381	-176.035	-4384.83	-4036.78	-225.785
	14.6375	-104.633	-4213.28	-3992.94	-219.125
	14.6369	-103.546	-4037.96	-4216.8	-431.713
	14.6363	-66.3594	-4289.26	-4204	-349.773
	14.6357	-124.223	-4202.32	-4173.82	-148.533
	14.635	-123.195	-4314.15	-4050.49	-119.854
	14.6344	-299.424	-4401.04	-3982.1	-90.875
	14.6338	-241.929	-4466.61	-4007.07	-257.133
	14.6332	-51.459	-4489.93	-4029.64	-265.568
	14.6326	38.2119	-4590.96	-3924.15	-219.027
	14.632	23.0234	-4521.02	-3991.54	-100.008
	14.6314	91.7051	-4609.68	-4241.23	-96.8047
	14.6308	-19.7578	-4365.15	-4104.06	-99.1074
	14.6302	-12.958	-4509.89	-4019.07	22.9844
	14.6296	114.239	-4583.12	-4125.01	-84.1465
	14.6289	159.808	-4386.57	-4153.55	-201.186
	14.6283	58.083	-4250.99	-4214.97	-390.361
	14.6277	-37.7012	-4316.29	-4055.26	-372.561
	14.6271	78.6875	-4136.26	-3990.29	-285.26
	14.6265	129.132	-4143.27	-4141.58	-103.025
	14.6259	14.4727	-4381.63	-3967.27	-108.664
	14.6253	-204.898	-4357.18	-3910.96	-173.395
	14.6247	-40.4834	-4216.7	-3967.54	-86.8809
	14.6241	60.626	-4534.45	-4085.01	-328.318
	14.6235	9.14551	-4481.8	-4188.91	-271.238
	14.6228	130.719	-4365.33	-4215.77	-207.291
	14.6222	-8.1748	-4257.49	-4099.86	-377.697
	14.6216	220.813	-3985.33	-3997.96	-303.969
	14.621	218.817	-3934.12	-4123.82	-172.012
	14.6204	95.8643	-3973.4	-4100.3	-220.098
	14.6198	219.797	-4135.06	-4117.93	-394.969
	14.6192	184.648	-4274.39	-4114.43	-459.85
	14.6186	269.003	-4414.43	-4146.85	-582.061
	14.618	218.619	-4219.89	-4072.96	-577.141
	14.6174	288.836	-4140.38	-3944.72	-323.391
	14.6167	134.884	-4183.61	-4024.84	-317.457
	14.6161	132.254	-4315.8	-3925.94	-238.346
	14.6155	149.618	-4537.04	-3932.9	-208.65
	14.6149	108.863	-4564.01	-3880.67	-267.498
	14.6143	346.302	-4392.51	-3837.66	-233.654
	14.6137	216.329	-4236.02	-3668.21	-183.428
	14.6131	61.2549	-4376.4	-3769.19	-179.322
	14.6125	15.2578	-4305.97	-3872.71	-234.234
	14.6119	258.013	-4475.99	-3879.43	-158.381
	14.6113	137.999	-4510.56	-3789.28	-111.129
	14.6106	170.635	-4375.66	-3888.08	-196.383
	14.61	263.852	-4226.4	-3997.18	-220.881
	14.6094	184.774	-4405.93	-3777.75	-195.367
	14.6088	173.047	-4436.77	-3867.66	-302.496
	14.6082	93.7324	-4351.83	-4081.44	-31.1855
	14.6076	165.688	-4274.09	-4080.82	-109.525
	14.607	124.937	-4475.54	-3968.58	-222.709
	14.6064	195.228	-4330.76	-4049.06	-93.7988
	14.6058	234.532	-4342.62	-4039.19	-30.1484
	14.6052	314.519	-4398.68	-3974.81	-102.002
	14.6045	300.528	-4219.4	-4140.16	-365.957
	14.6039	238.361	-4407.29	-3934.46	-531.514
	14.6033	124.277	-4280.17	-4056.98	-468.75
	14.6027	267.782	-4331.45	-4193.59	-407.871
	14.6021	263.986	-4360.44	-4099.64	-554.834
	14.6015	145.135	-4412.87	-3869.31	-392.875
	14.6009	62.793	-4299.52	-4018.2	-200.625
	14.6003	145.288	-4342.15	-4207.88	-374.816
	14.5997	476.916	-4432.55	-4182.51	-462.924
	14.5991	456.571	-4358.79	-4124.36	-364.311
	14.5984	133.707	-4547.53	-3991.03	-342.635
	14.5978	105.172	-4473.28	-4053.79	-355.053
	14.5972	120.263	-4461.54	-4051.04	-346.074
	14.5966	89.8086	-4508.14	-4125.94	-247.926
	14.596	98.4522	-4460.97	-4107.34	-264.352
	14.5954	267.016	-4612.06	-3916.96	-409.16
	14.5948	215.982	-4618.67	-3984.22	-320.707
	14.5942	-26.667	-4348.79	-4013.08	-282.359
	14.5936	149.629	-4249.14	-3949.46	-325.061
	14.593	311.262	-4272.34	-3885.38	-233.834
	14.5923	223.293	-4052.52	-3918.64	-324.93
	14.5917	125.795	-4154.79	-4061.03	-199.555
	14.5911	191.547	-4207.82	-4074.38	-140.535
	14.5905	283.147	-4363.12	-3797.12	-311.08
	14.5899	375.913	-4246.89	-4055.02	-387.184
	14.5893	296.076	-4238.09	-3982.03	-296.498
	14.5887	114.756	-4291.42	-3913.91	-273.027
	14.5881	99.7178	-4509.58	-3935.27	-428.893
	14.5875	-83.2275	-4422.8	-3956.08	-302.381
	14.5869	73.3887	-4289.55	-3974.88	-184.924
	14.5862	268.752	-4311.07	-3839.93	-37.0918
	14.5856	219.99	-4453.62	-3915.73	-195.18
	14.585	233.267	-4256.74	-3954.88	-225
	14.5844	126.457	-4370.65	-4119.61	-351.557
	14.5838	115.081	-4402.45	-4081.04	-378.15
	14.5832	114.325	-4372.38	-4033.74	-371.531
	14.5826	129.34	-4363.29	-4007.59	-358.391
	14.582	148.195	-4579.19	-4073.11	-364.617
	14.5814	86.6807	-4588.5	-3908.32	-332.184
	14.5808	228.639	-4149.39	-3911.55	-387.451
	14.5801	423.036	-4305.45	-4087.33	-403.123
	14.5795	344.992	-4216.66	-4189.69	-436.135
	14.5789	187.423	-4236.24	-3866.73	-320.736
	14.5783	179.772	-4413.59	-3871.28	-202.271
	14.5777	87.3477	-4368.11	-3956.2	-246.479
	14.5771	165.918	-4408.89	-3987.99	-497.318
	14.5765	461.848	-4324.67	-4067.64	-505.961
	14.5759	346.095	-4272.7	-3899.28	-383.684
	14.5753	317.85	-4383.84	-3860.89	-284.402
	14.5747	159.963	-4370.02	-4044.58	-204.904
	14.5741	166.565	-4318.4	-3961.16	-259.188
	14.5734	283.107	-4308.82	-3965.42	-352.875
	14.5728	242.672	-4214.64	-3933.81	-440.102
	14.5722	385.888	-4052.89	-3748.38	-327.232
	14.5716	273.732	-4219.19	-3698.19	-89.9043
	14.571	292.495	-4383.82	-3777.16	-373.053
	14.5704	523.326	-4272.72	-3736.48	-458.91
	14.5698	384.938	-4143.13	-3902.04	-473.279
	14.5692	271.188	-4197.33	-4044.96	-421.713
	14.5686	167.648	-4106.78	-3877.26	-170.35
	14.568	126.167	-4279	-3748.29	38.5664
	14.5673	150.833	-4477.63	-3692.77	-284.801
	14.5667	115.791	-4317.51	-3931.03	-188.555
	14.5661	193.654	-4149.32	-4085.17	77.2598
	14.5655	208.251	-4370.19	-4086.08	-39.5508
	14.5649	247.9	-4206.75	-4105.05	-230.16
	14.5643	213.157	-4121.93	-4035.85	-329.773
	14.5637	54.1016	-4141.49	-4000.28	-20.8496
	14.5631	169.119	-4206.45	-4019.43	-177.678
	14.5625	322.971	-4482.85	-3922.5	-263.309
	14.5619	422.387	-4518.16	-3876.88	-425.01
	14.5612	486.96	-4550.64	-3869.66	-239.174
	14.5606	595.565	-4251.6	-3854.12	-168.633
	14.56	601.447	-3944.8	-3944.71	-218.354
	14.5594	484.855	-4154.91	-4119.34	-315.449
	14.5588	239.749	-4258.33	-4217.95	-300.291
	14.5582	197.367	-4258.71	-3945.97	-321.795
	14.5576	358.221	-4164.71	-3892.37	-544.092
	14.557	375.666	-4304.6	-4176.17	-332.963
	14.5564	52.5615	-4533.31	-4247.2	-517.24
	14.5558	100.228	-4382.92	-4049.42	-383.584
	14.5551	346.846	-4313.76	-3878.19	-260.527
	14.5545	273.473	-4446.83	-3520.14	-311.557
	14.5539	209.679	-4542.91	-3553.9	-301.441
	14.5533	265.464	-4426.21	-3870.89	-296.58
	14.5527	413.493	-4275.84	-4046.4	-321.926
	14.5521	304.052	-4166.59	-3842.54	-329.92
	14.5515	489.908	-4266.18	-3997.68	-328.625
	14.5509	563.604	-4482.44	-3806.49	-287.91
	14.5503	474.195	-4471.62	-3674.03	-166.646
	14.5497	157.307	-4344.58	-3788.42	37.7578
	14.549	244.274	-4284.98	-3901.56	-200.99
	14.5484	299.291	-4476.57	-4009.99	-90.0176
	14.5478	426.661	-4484.73	-4234.51	37.2793
	14.5472	639.253	-4275.15	-4043.24	-115.008
	14.5466	401.071	-4036.9	-3818.14	-209.154
	14.546	134.361	-4172.45	-4087.74	-210.934
	14.5454	178.469	-4374.39	-4092.47	-321.582
	14.5448	457.445	-4274.06	-3917.46	-228.91
	14.5442	463.68	-4162.49	-3895.18	-164.033
	14.5436	624.119	-4185.69	-3901.05	-349.025
	14.543	373.593	-4294.98	-3997.35	-499.59
	14.5424	293.326	-4455.29	-4011.6	-226.318
	14.5417	328.266	-4257.07	-3907.73	-322.207
	14.5411	288.171	-4300.05	-3923.3	-326.025
	14.5405	230.604	-4177.42	-3863.36	-284.373
	14.5399	320.479	-3995.97	-3860.01	-345.49
	14.5393	298.254	-4196.86	-3962.96	-278.451
	14.5387	380.784	-4189.18	-3949.7	-479.307
	14.5381	184.868	-4264.94	-3809.9	-259.844
	14.5375	218.517	-4273.92	-3889.86	-269.57
	14.5369	152.188	-4330.04	-3738.74	-109.887
	14.5363	218.644	-4382.73	-3470.53	-220.316
	14.5356	284.833	-4315.16	-3751.88	-122.928
	14.535	337.22	-4277.93	-3674.96	-163.135
	14.5344	178.569	-4267.84	-3734.97	-128.582
	14.5338	154.72	-4392.58	-3874.95	-184.717
	14.5332	351.471	-4470.79	-3640.25	-361.586
	14.5326	438.183	-4144.41	-3799.17	-333.432
	14.532	568.774	-3978.08	-3786.47	-285.945
	14.5314	420.847	-3794.92	-3692.21	-378.334
	14.5308	571.146	-3912.63	-3948.35	-399.463
	14.5302	470.135	-4223.03	-3921.96	-269.371
	14.5295	375.643	-4052.84	-3911.64	-73.5488
	14.5289	270.386	-4004.93	-3748.54	12.668
	14.5283	289.734	-3972.88	-3810.77	145.137
	14.5277	441.215	-3916.14	-3675.27	18.832
	14.5271	520.474	-3935.39	-3919.32	-444.123
	14.5265	246.661	-3990.81	-3735.8	-182.432
	14.5259	176.561	-3982.43	-3507.79	-81.4707
	14.5253	169.61	-4142.6	-3635.96	-92.0586
	14.5247	387.935	-4129.45	-3835.15	-167.016
	14.5241	433.861	-3995.34	-4109.43	-105.607
	14.5234	388.625	-4135.23	-4064.32	-45.9688
	14.5228	267.273	-4060.32	-3879.61	-10.834
	14.5222	259.866	-4231.08	-3838.94	-6.28906
	14.5216	283.673	-3997.75	-3558.15	-15.3672
	14.521	338.521	-4054.01	-3740.46	159.814
	14.5204	342.713	-4102.14	-3719.34	369.936
	14.5198	439.024	-4180.74	-3710.83	149.326
	14.5192	224.484	-4284.29	-3711.98	-210.867
	14.5186	373.679	-4451.54	-3813.9	-313.453
	14.518	377.402	-4337.45	-3776.06	-98.0644
	14.5173	191.423	-4223.16	-3753.7	-213.084
	14.5167	258.972	-4083.74	-3777.05	-168.586
	14.5161	451.346	-4216.35	-3848.1	10.8828
	14.5155	344.058	-4080.76	-4147.54	-126.318
	14.5149	482.834	-4116.11	-3797.62	-42.3613
	14.5143	654.552	-4224.27	-3851.1	-40.9277
	14.5137	765.622	-4019.68	-3953.43	-375.883
	14.5131	481.643	-3935.85	-4024.44	-134.359
	14.5125	555.68	-4202.69	-3928.33	-267.26
	14.5119	364.596	-4372.95	-4002.36	-396.453
	14.5113	328.513	-4155.33	-4065.77	-104.354
	14.5106	201.9	-4140.86	-3970.61	-31.959
	14.51	532.718	-4266.39	-3735.99	79.9707
	14.5094	357.765	-4281.08	-3682.73	-97.5762
	14.5088	326.403	-4152.54	-4138.83	134.416
	14.5082	704.663	-3886.8	-4110.79	58.248
	14.5076	417.317	-3983.43	-4023.84	-217.934
	14.507	264.25	-3968.51	-3823.97	-54.5625
	14.5064	252.804	-4061.17	-3684.96	-173.334
	14.5058	296.783	-4239.38	-3694.36	-80.2969
	14.5052	395.312	-4128.3	-3686.89	-51.041
	14.5045	507.166	-4305.01	-3719.41	-212.33
	14.5039	267.493	-4340.77	-3943.56	-291.715
	14.5033	139.649	-4074.08	-4269.42	-194.025
	14.5027	153.25	-4162.31	-4195.43	-213.18
	14.5021	173.444	-4338.33	-4027.61	-131.088
	14.5015	418.63	-4237.61	-3855.95	28.4766
	14.5009	493.49	-4308.17	-3791.6	8.66406
	14.5003	677.744	-4256.88	-3700.29	-91.416
	14.4997	579.69	-4279	-3897.86	-174.514
	14.4991	257.212	-4202.58	-3939.41	-453.602
	14.4984	515.871	-4040.54	-3736.2	-331.756
	14.4978	576.227	-4086.88	-3744.21	-68.043
	14.4972	782.755	-4157.08	-3732.32	-36.1387
	14.4966	630.557	-4327.53	-3950.78	197.506
	14.496	586.444	-4377.17	-4078.9	-44.0039
	14.4954	455.9	-4064.43	-3916.31	18.1953
	14.4948	579.94	-3816.79	-3880.06	34.0605
	14.4942	369.16	-3962.53	-3955.19	2.85156
	14.4936	180.177	-3978.44	-4159.65	126.197
	14.493	158.26	-4020.32	-3979.28	119.529
	14.4923	407.169	-3776.24	-4079.27	-408.021
	14.4917	566.79	-3705.27	-3974.51	-506.062
	14.4911	564.661	-3874.76	-4122.68	-319.33
	14.4905	555.104	-3952.42	-3978.88	-53.5137
	14.4899	466.042	-3847.09	-3892.74	-140.133
	14.4893	343.666	-3909.73	-4011.83	46.5605
	14.4887	562.282	-3985.46	-3866.04	30.2266
	14.4881	514.999	-4034.25	-3557.52	-16.2734
	14.4875	449.027	-4078.14	-3690.71	-159.424
	14.4869	495.682	-4031.76	-4093.89	79.3926
	14.4863	364.859	-3829.8	-4008.5	158.938
	14.4856	226.501	-3895.8	-4003.66	28.8672
	14.485	378.79	-4045.71	-3853.61	129.938
	14.4844	306.445	-4126.58	-3979.2	25.6367
	14.4838	202.366	-4220.42	-4218.62	-353.271
	14.4832	432.124	-4353.96	-3605.67	-147.068
	14.4826	736.787	-4265.91	-3651.62	-247.08
	14.482	474.166	-4250.48	-3879.59	-309.617
	14.4814	469.763	-4196.7	-3762.6	-37.0762
	14.4808	655.892	-4194.76	-3935.88	80.2422
	14.4802	536.053	-4288.21	-3921.84	-127.473
	14.4795	508.464	-4196.53	-3871.47	-351.182
	14.4789	587.173	-4093.25	-3963.24	-101.312
	14.4783	509.824	-4046.48	-4069.49	-310.746
	14.4777	347.639	-3954.44	-3897.87	-388.104
	14.4771	499.8	-3978.47	-3664.03	-374.23
	14.4765	263.941	-4056.54	-3802.68	-374.383
	14.4759	636.031	-4020.38	-3750.41	-358.656
	14.4753	643.358	-4388.4	-3884.72	-241.334
	14.4747	546.14	-4482.92	-3955.65	-227.475
	14.4741	289.007	-4478.01	-3813.69	-216.861
	14.4734	377.658	-4444.27	-3957.56	-250.994
	14.4728	380.916	-4424.81	-4051.29	-210.982
	14.4722	435.897	-4204.14	-3847.41	18.4863
	14.4716	251.906	-4357.74	-3706.88	221.844
	14.471	158.251	-4122.48	-3663.71	338.145
	14.4704	468.08	-4195.33	-3856.23	-7.73633
	14.4698	716.058	-3918.61	-3927.97	-262.727
	14.4692	410.502	-4070.34	-3756.44	-266.463
	14.4686	424.006	-4038.03	-3993.91	-138.717
	14.468	111.014	-4328.8	-3995.9	-138.072
	14.4673	294.496	-4277.71	-3688.29	-267.77
	14.4667	618.446	-3689.92	-3855.99	-118.801
	14.4661	524.961	-3807.38	-4072.72	-26.6602
	14.4655	583.651	-4311.89	-3986.19	-213.67
	14.4649	608.972	-4169.57	-3940.03	-53.9961
	14.4643	604.478	-4206.75	-4178.56	73.5059
	14.4637	556.706	-4238.89	-4159.06	-27.9766
	14.4631	556.793	-3847.64	-4017.2	-132.27
	14.4625	465.853	-4068.72	-3901.82	-63.0645
	14.4619	373.373	-3989.57	-4018.71	-183.434
	14.4612	455.539	-4039.2	-4014.69	-325.18
	14.4606	751.454	-4024.99	-3756.78	-4.23828
	14.46	534.064	-4119.67	-3719.69	-34.957
	14.4594	486.191	-4011.45	-3673.29	-217.303
	14.4588	522.123	-3981.67	-3725.75	-333.947
	14.4582	563.396	-4014.89	-3896.81	-176.037
	14.4576	712.799	-4019.73	-3779.41	-190.504
	14.457	505.16	-4135.31	-3766.03	-32.9609
	14.4564	576.66	-4344.67	-3738.97	-47.2793
	14.4558	521.103	-4023.81	-3756.69	221.332
	14.4551	494.592	-3781.1	-3920.52	-75.5664
	14.4545	494.913	-3830.25	-4004.01	-402.682
	14.4539	446.351	-3952.47	-3923.36	-338.779
	14.4533	633.536	-4115.12	-3941.32	-487.312
	14.4527	522.724	-4238.61	-3821.94	-392.008
	14.4521	515.29	-4462.13	-4050.53	-195.25
	14.4515	604.608	-4222.76	-4001.75	-280.295
	14.4509	628.794	-3930.81	-3854.64	-340.123
	14.4503	544.716	-3847.2	-3882.02	-169.508
	14.4497	409.728	-4182.11	-3774.72	-49.4883
	14.449	331.703	-4147.8	-3836.53	54.9082
	14.4484	463.896	-4039.29	-3844.04	-84.4453
	14.4478	293.744	-3976.72	-3954.14	51.7695
	14.4472	507.223	-4175.76	-4033.3	-99.1367
	14.4466	494.545	-4061.65	-4076.76	2.51367
	14.446	346.943	-4297.78	-3926.85	169.146
	14.4454	415.249	-4058.28	-3742.99	176.574
	14.4448	450.662	-3827.96	-3515.33	209.057
	14.4442	381.037	-4033.09	-3899.04	211.102
	14.4436	582.039	-4283.97	-3719.47	117.525
	14.4429	214.562	-4035.05	-3511.43	-138.744
	14.4423	170.346	-4042.03	-3597.86	-47.9355
	14.4417	549.824	-4223.33	-3478.8	-69.5859
	14.4411	671.231	-4397.46	-3645.43	-459.092
	14.4405	461.229	-4176.56	-3966.18	-311.924
	14.4399	602.893	-4019.42	-3779.66	-439.773
	14.4393	481.368	-4043.36	-3922.51	-429.188
	14.4387	553.928	-4010.97	-4281.23	-425.475
	14.4381	336.135	-4349.32	-3964.9	-204.189
	14.4375	232.398	-4377.74	-4115.67	-378.623
	14.4368	437.033	-4121	-3828.34	-417.596
	14.4362	451.639	-4093.41	-3753.08	-250.645
	14.4356	679.866	-4183.77	-3744	-267.662
	14.435	390.975	-4362.57	-3753.31	-117.293
	14.4344	361.816	-4205.83	-3956.37	-318.141
	14.4338	421.304	-4109.24	-3883.63	-491.873
	14.4332	587.165	-4057.62	-3736.73	-628.125
	14.4326	663.553	-3946.05	-3404.48	-471.986
	14.432	369.761	-4133.67	-3679.67	-239.518
	14.4314	389.428	-4156.28	-3877.19	-174.625
	14.4307	521.077	-4362.46	-3749.17	-283.953
	14.4301	522.987	-4238.29	-3764.48	-249.938
	14.4295	702.201	-4021.35	-3871.84	-148.303
	14.4289	555.558	-4097.88	-3897.54	-80.6348
	14.4283	584.192	-4244.14	-4016.2	-349.16
	14.4277	523.681	-3996.12	-3884.65	-92.1973
	14.4271	538.695	-3994.21	-3913.6	-197.566
	14.4265	571.324	-3948.21	-3808.13	-446.926
	14.4259	497.739	-3886.79	-3993.45	-211.229
	14.4253	571.67	-3842.25	-3872.45	-257.172
	14.4247	444.548	-3965.92	-3775.53	-91.5742
	14.424	338.154	-4020.34	-3970.82	-127.895
	14.4234	392.657	-4049.96	-3984.08	-258.066
	14.4228	535.68	-4270.53	-4099.96	-262.271
	14.4222	387.301	-4442.17	-4074.33	-258.877
	14.4216	547.272	-4265.04	-3753.44	-199.256
	14.421	453.998	-3966.61	-3754.57	-355.473
	14.4204	348.487	-4138	-3755.91	-222.939
	14.4198	228.902	-4251.09	-3782.71	-51.916
	14.4192	283.115	-4323.1	-3577.98	-215.807
	14.4186	532.091	-4167.82	-3792.24	-233.98
	14.4179	459.239	-3920.44	-3790.23	-101.814
	14.4173	526.699	-3788.84	-3477.61	-10.1973
	14.4167	493.652	-3934.17	-3659.57	-316.121
	14.4161	565.938	-3719.08	-3957.62	-334.959
	14.4155	698.253	-3641.47	-4016.51	-48.6406
	14.4149	698.118	-3953.29	-3820.13	-102.266
	14.4143	330.995	-4006.78	-3987.76	-168.359
	14.4137	415.991	-4368.96	-3876.68	-47.3418
	14.4131	613.323	-4340.97	-3971.89	-231.213
	14.4125	454.24	-4357.36	-4000.13	-408.693
	14.4118	583.6	-4199.62	-4013.83	-433.279
	14.4112	705.45	-4076.67	-4026.9	-261.426
	14.4106	559.036	-3690.61	-3983.05	-268.668
	14.41	564.581	-4017.13	-4067.9	-167.801
	14.4094	746.777	-3949.36	-3905.72	-67.6328
	14.4088	719.175	-4187.29	-3972.62	116.016
	14.4082	484.292	-4408.65	-4088.05	51.0059
	14.4076	663.609	-4267.86	-3851.08	-15.9609
	14.407	572.23	-4308.14	-3859.43	31.7754
	14.4064	532.189	-4163.03	-3871.42	38.5488
	14.4057	463.365	-3978.19	-3816.13	-74.0215
	14.4051	298.277	-3924	-3914.42	-190.727
	14.4045	451.664	-3852.6	-3759.04	-386.176
	14.4039	487.631	-3956.57	-3762.44	-257.17
	14.4033	863.508	-4035.5	-3955.68	-51.75
	14.4027	798.074	-4079.67	-3710.86	-170.289
	14.4021	846.353	-3926.3	-3658.52	-229.033
	14.4015	856.333	-4115.9	-4061.77	5.30859
	14.4009	586.301	-4185.85	-4123.18	24.1562
	14.4003	565.58	-4118.33	-3949.37	-64.3398
	14.3996	632.277	-4025.89	-3796.7	-43.3457
	14.399	581.162	-4206.48	-3849.83	-174.617
	14.3984	462.442	-4120.74	-3846.81	-83.7773
	14.3978	383	-3995.59	-3982.58	-260.352
	14.3972	636.708	-3903.77	-3980.26	-10.0215
	14.3966	650.302	-4116.22	-3801.96	23.2832
	14.396	608.776	-4140.5	-3984.67	-0.00977
	14.3954	403.591	-3948.23	-4095.51	-52.9375
	14.3948	606.768	-4160.7	-4141.62	-57.6777
	14.3942	698.041	-4350.63	-4028.04	-166.979
	14.3936	615.83	-4315.58	-4206.37	-23.1094
	14.393	502.783	-4077	-3873.74	-93.5469
	14.3923	765.427	-4198.92	-3842.54	-195.273
	14.3917	871.021	-4196.37	-3687.93	-57.5039
	14.3911	1046.47	-4249.1	-3909.33	-74.875
	14.3905	982.689	-4099.65	-3845.72	3.84766
	14.3899	733.543	-3999.98	-3588.18	-128.199
	14.3893	514.83	-4093.71	-3569.43	-67.334
	14.3887	605.95	-4112.39	-3533.93	-231.24
	14.3881	836.403	-4051.86	-3630.54	-288.252
	14.3875	736.596	-4052.41	-3641.14	-280.689
	14.3869	530.605	-3855.78	-3747.15	-178.459
	14.3862	466.657	-4081.63	-3717.53	-127.99
	14.3856	588.203	-4087.68	-3715.5	-363.127
	14.385	434.931	-4166.94	-3623.34	-384.289
	14.3844	540.348	-4223.64	-3798.96	-214.645
	14.3838	473.191	-3907.83	-3941.17	-133.035
	14.3832	509.131	-4089.51	-3864.94	-308.404
	14.3826	564.176	-3940.68	-4020.01	-506.076
	14.382	333.353	-3866.93	-3967.7	-386.59
	14.3814	582.257	-3946.51	-3820.58	-203.365
	14.3808	319.359	-3992.8	-3813.88	-204.898
	14.3801	188.678	-3978.54	-3894.12	-119.768
	14.3795	267.105	-4208.28	-3818.91	-258.061
	14.3789	405.444	-4121.86	-3971.56	-72.8438
	14.3783	247.666	-3985.19	-4111.85	133.256
	14.3777	326.316	-4065.34	-3924.94	-111.625
	14.3771	688.983	-3783.09	-3829.12	-122.285
	14.3765	773.524	-4136.86	-3915.71	138.797
	14.3759	341.757	-4031.79	-3746.33	-2.13477
	14.3753	606.522	-4217.39	-3789.83	-122.348
	14.3747	552.704	-4179.66	-3821.62	-263.107
	14.374	394.768	-4101.75	-3735.62	-100.805
	14.3734	340.595	-4070.08	-3764.86	-271.967
	14.3728	499.278	-4090.27	-3897.85	-445.35
	14.3722	958.571	-4062.66	-3749.04	-23.7891
	14.3716	804.246	-4024.48	-3860.95	100.527
	14.371	869.479	-4032.04	-4148.53	-105.34
	14.3704	591.715	-4145.3	-4082.62	28.8398
	14.3698	568.027	-3911.98	-3815.05	89.168
	14.3692	487.615	-4056.19	-3538.47	-31.8594
	14.3686	738.648	-4215.41	-3679.38	-167.193
	14.3679	749.041	-3887.85	-3442.07	-235.941
	14.3673	603.825	-4024.97	-3564.33	-147.146
	14.3667	467.373	-3825.22	-3697.43	242.057
	14.3661	139.16	-3917.53	-3843.34	231.213
	14.3655	374.192	-4133.01	-3723.31	-200.584
	14.3649	458.469	-4171.66	-3633.43	60.3613
	14.3643	520.166	-4024.43	-3714.98	-31.0586
	14.3637	721.735	-3948.35	-3842.12	-48.793
	14.3631	526.426	-4013.55	-3935.12	27.6562
	14.3625	526.629	-3795.44	-3930.87	-28.8867
	14.3619	598.066	-3898.62	-4037	138.385
	14.3612	759.904	-3984.67	-4137.27	-184.234
	14.3606	540.166	-3966.8	-4035.19	-417.475
	14.36	419.22	-4050.98	-3835.7	-295.365
	14.3594	451.858	-3993.53	-3840.56	-291.164
	14.3588	283.798	-4036.19	-3677.15	-172.652
	14.3582	283.074	-4052.46	-3766.08	-282.648
	14.3576	505.564	-3960.25	-3898.5	-195.145
	14.357	562.991	-4089.23	-3831.71	-89.2363
	14.3564	383.305	-3965.77	-3830.65	-229.881
	14.3558	610.429	-4087.23	-3750.91	-142.602
	14.3551	804.766	-3929.31	-3762.14	-261.492
	14.3545	660.817	-4172.8	-3971.94	-232.055
	14.3539	810.773	-4064.9	-3852.41	-243.205
	14.3533	673.26	-4082.66	-3860.27	-255.225
	14.3527	601.278	-4258.28	-3809.3	-344.082
	14.3521	639.76	-4000.64	-3874.38	-460.807
	14.3515	575.691	-3780.32	-4015.47	-443.98
	14.3509	437.993	-3810.56	-4194.41	-97.7363
	14.3503	578.903	-4099.14	-4064.36	-364.734
	14.3497	679.811	-3857.17	-3839.66	-578.129
	14.349	621.235	-4104.62	-3939.27	-467.242
	14.3484	487.776	-3969.77	-3886.68	-573.014
	14.3478	670.881	-3992.94	-3957.49	-213.889
	14.3472	517.169	-4034.75	-3946.1	-108.969
	14.3466	418.495	-3795.83	-3750.11	-210.555
	14.346	524.207	-3802.16	-3600.15	-295.732
	14.3454	450.8	-4313.7	-3621.47	-309.592
	14.3448	586.111	-4579.09	-3893.51	-50.3984
	14.3442	717.755	-4424.39	-3989.89	123.861
	14.3436	550.086	-4225.78	-4103.9	34.5645
	14.3429	581.568	-3715.13	-3750.82	-196.547
	14.3423	706.223	-3957.84	-3717.76	-333.098
	14.3417	668.063	-4088.6	-4046.68	-329.541
	14.3411	387.008	-3952.43	-3846.62	52.1191
	14.3405	375.036	-3947.96	-4022.41	131.066
	14.3399	500.391	-3989.15	-3768.4	-162.275
	14.3393	284.256	-4059.04	-3556.19	-104.822
	14.3387	321.938	-4024.52	-3494.28	-87.5898
	14.3381	504.364	-4051.98	-3844.44	-299.15
	14.3375	523.431	-3992.98	-3721.43	-526.436
	14.3368	382.94	-4123.2	-3700.38	-481.516
	14.3362	726.652	-4244.91	-3685.73	-350.607
	14.3356	938.919	-4105.54	-3429.48	-442.877
	14.335	778.578	-4139.5	-3656.12	-326.799
	14.3344	509.026	-3960.11	-3600.05	-136.986
	14.3338	659.608	-3807.88	-3892.02	-319.396
	14.3332	797.234	-3901.3	-3680.93	-186.352
	14.3326	753.499	-4334.94	-3799.66	-369.773
	14.332	545.136	-4226.74	-3916.29	-454.277
	14.3314	673.256	-3995.59	-3752.1	-235.057
	14.3308	624.564	-4051.57	-3953.19	-178.324
	14.3301	537.972	-4165.12	-3916.22	-90.0703
	14.3295	421.927	-3916.93	-3760.3	-308.822
	14.3289	701.994	-3869.62	-3749.96	-366.738
	14.3283	701.577	-4019.59	-3632.91	-356.924
	14.3277	594.967	-3856.11	-3943.54	-371.652
	14.3271	650.258	-3915.58	-3834.08	-423.611
	14.3265	642.381	-3950.58	-3702.14	-309.572
	14.3259	477.503	-3728.54	-3675.52	-143.477
	14.3253	214.755	-3982.32	-3694.58	-306.775
	14.3247	176.362	-4086.72	-3824.56	-40.2949
	14.324	340.951	-4106.66	-3977.13	-159.586
	14.3234	514.015	-4061.38	-3849.94	-154.918
	14.3228	521.584	-4063.61	-3810.64	-170.939
	14.3222	764.961	-4069.37	-3713.32	-169.48
	14.3216	688.307	-4184.46	-3616.98	-10.9219
	14.321	797.689	-4043.47	-3663.8	-173.982
	14.3204	559.977	-4011.29	-3865.17	-168.756
	14.3198	281.425	-4134.39	-3920.78	-306.947
	14.3192	361.424	-3963.62	-3978.84	-449.244
	14.3186	567.562	-4120.09	-4023.13	-413.518
	14.3179	435.519	-3939.83	-3891.49	-554.141
	14.3173	622.479	-4156.28	-3631.51	-343.994
	14.3167	801.539	-3836.57	-3768.16	-183.475
	14.3161	394.896	-3894.44	-3990.48	-305.934
	14.3155	323.509	-3961.96	-3819.99	92.0566
	14.3149	455.621	-4169.06	-3947.79	78.4141
	14.3143	390.399	-4208.93	-3972.94	40.0957
	14.3137	459.065	-4161.45	-3782.06	-256.109
	14.3131	336.393	-4257.54	-3643.25	-363.848
	14.3125	575.735	-4295.1	-3888.5	-329.127
	14.3118	604.875	-4206.19	-3994.9	-326.949
	14.3112	771.938	-3982.57	-4283.68	-370.072
	14.3106	586.146	-3992.13	-3890.34	-267.812
	14.31	490.937	-4219.92	-3700.62	-281.449
	14.3094	814.096	-4027.61	-3636.86	-355.551
	14.3088	834.922	-4001.41	-3621.51	-483.41
	14.3082	484.309	-3984.8	-3755.59	-476.256
	14.3076	607.467	-3607.4	-3696.42	-268.184
	14.307	528.543	-3727.48	-3739.86	-332.037
	14.3064	648.751	-3919.24	-3667.64	-358.369
	14.3057	578.985	-4131.19	-3625.04	-304.832
	14.3051	482.004	-4103.99	-3861.79	-154.42
	14.3045	480.552	-4011.02	-3784.42	-246.076
	14.3039	528.986	-3877.46	-3832.74	-131.438
	14.3033	732.796	-3924.54	-3750.26	-254.184
	14.3027	865.099	-4105.51	-3926.65	-120.078
	14.3021	686.672	-4155.33	-3998.28	-147.979
	14.3015	571.609	-4023.49	-4104.11	-314.275
	14.3009	510.58	-4144.94	-3787.15	-157.125
	14.3003	524.252	-4015.99	-3765.62	-100.982
	14.2996	590.28	-3903.24	-3756.09	-115.42
	14.299	388.811	-3996.68	-3513.03	-97.1523
	14.2984	421.012	-3977.44	-3424.04	-100.518
	14.2978	194.718	-4049.07	-3592.26	-144.57
	14.2972	497.72	-4105.05	-3603.12	-339.84
	14.2966	747.703	-3866.61	-3693.67	-174.387
	14.296	827.824	-3660.16	-3801.06	-221.891
	14.2954	658.598	-3898.13	-3674.31	-265.242
	14.2948	593.745	-4056.06	-3671.82	-230.27
	14.2942	607.054	-3876.69	-3735.79	-224.027
	14.2935	536.935	-4208.51	-3785.93	-352.686
	14.2929	309.062	-4268.21	-3551.27	-37.3418
	14.2923	596.428	-4121.01	-3809.66	-92.0801
	14.2917	866.183	-4286.44	-3958.49	-269.525
	14.2911	848.188	-4329.67	-3671.83	-267.25
	14.2905	571.52	-4031.87	-3706.09	-203.6
	14.2899	593.316	-4263.71	-3622.54	-115.74
	14.2893	679.379	-4567.31	-3745.82	-146.967
	14.2887	405.394	-4171.56	-3827.78	-67.7871
	14.2881	544.019	-4003.14	-3513.42	-197.82
	14.2874	464.93	-3634.79	-3809.62	-311.973
	14.2868	563.071	-3820.06	-3998.3	-126.463
	14.2862	391.426	-3828.24	-3745.11	-50.0566
	14.2856	430.464	-3809.55	-3815.34	-267.713
	14.285	452.881	-4023.28	-4208.17	-280.768
	14.2844	144.651	-3951.49	-4201.86	-290.982
	14.2838	257.978	-3827.79	-3992.53	-199.707
	14.2832	654.073	-4031.79	-4110.65	-359.342
	14.2826	913.363	-4048.93	-3808.2	-346.064
	14.282	613.064	-4014.26	-3842.48	-175.455
	14.2813	555.302	-3836.46	-4048.52	-132.537
	14.2807	651.403	-3923.31	-4142.01	-438.035
	14.2801	596.898	-4121.93	-3818.4	-261.869
	14.2795	517.412	-4256.98	-3647.2	-180.305
	14.2789	425.348	-3989.09	-3659.63	-221.051
	14.2783	515.239	-3830.22	-3904.9	-304.199
	14.2777	506.916	-3635.47	-4143.95	-251.545
	14.2771	440.424	-3689.56	-3760.13	-315.137
	14.2765	584.833	-3752.53	-3398.51	-371.117
	14.2759	559.389	-3858.46	-3606.16	-332.547
	14.2752	561.962	-3937.7	-3694.07	-232.141
	14.2746	436.103	-4178.11	-3764.16	-254.033
	14.274	429.719	-4017.29	-3863.93	-253.895
	14.2734	469.001	-3890.18	-3800.87	-436.627
	14.2728	647.688	-4024.83	-3666.66	-280.955
	14.2722	743.685	-4143.69	-3999.87	-285.75
	14.2716	561.18	-4216.86	-4012.23	-288.357
	14.271	409.812	-4170.05	-3801.33	-59.7383
	14.2704	193.43	-4049.84	-3571.53	-122.625
	14.2698	347.306	-3972.38	-3921.98	-351.369
	14.2692	340.666	-3868.41	-4062.18	-248.104
	14.2685	130.606	-3862.51	-3790.25	-83.3203
	14.2679	302.578	-3832.76	-3665.71	-9.11719
	14.2673	580.355	-4134.53	-3697.57	-69.8359
	14.2667	593.611	-4178.53	-3521.31	-118.293
	14.2661	494.526	-4021.85	-3837.96	-49.8418
	14.2655	457.194	-4032.12	-3770.5	-97.6953
	14.2649	450.618	-4088.53	-3720.85	8.71289
	14.2643	377.913	-4031.26	-3563.35	98.0723
	14.2637	344.646	-3803.74	-3632.59	-173.766
	14.2631	262.789	-3860.44	-3648.78	-142.055
	14.2624	535.604	-4165.24	-3756.71	-27.1875
	14.2618	423.277	-4319.77	-3964.25	-12.8047
	14.2612	560.247	-4117.96	-3910.11	-252.391
	14.2606	480.027	-3726.2	-4084.99	-15.2324
	14.26	579.46	-3917.7	-3988.98	-244.271
	14.2594	747.578	-3990.11	-3907.16	-246.705
	14.2588	579.937	-4030.17	-3825.91	-287.174
	14.2582	357.589	-4060.88	-3864.65	-317.826
	14.2576	369.53	-4073.07	-3615.21	-365.822
	14.257	416.491	-4222.36	-3807.13	-486.182
	14.2563	450.856	-4277.31	-3727.99	-295.219
	14.2557	422.808	-4419.75	-3737.26	-233.078
	14.2551	207.999	-4176.31	-3667.03	-215.193
	14.2545	501.436	-4066.43	-3828.61	-248.16
	14.2539	648.205	-4316.47	-3668.88	-189.131
	14.2533	580.803	-4053.8	-3467.43	-280.9
	14.2527	731.132	-4133.5	-3609.49	26.7285
	14.2521	637.425	-4102.17	-3621.97	-45.0762
	14.2515	392.358	-4000.51	-3929.86	-215.816
	14.2509	318.578	-3844.64	-4211.04	-361.508
	14.2502	360.578	-3926.69	-3961.95	-386.094
	14.2496	313.841	-4335.67	-3815.57	-459.582
	14.249	662.898	-4179.86	-3588.5	-206.268
	14.2484	1065.79	-4037.9	-3873.31	-62.7168
	14.2478	699.338	-4019.27	-4059.05	-333.762
	14.2472	526.791	-4003.5	-4009.59	-237.076
	14.2466	484.177	-4364.49	-4011.14	-272.68
	14.246	430.243	-4117.74	-4226.14	-201.229
	14.2454	352.675	-3790.9	-3926.25	-138.521
	14.2448	553.854	-3987.49	-3539.63	-31.4941
	14.2441	811.926	-3925.52	-3750.13	-38.8867
	14.2435	756.682	-3909.93	-3912.66	-306.127
	14.2429	677.649	-3930.93	-3900.89	-316.096
	14.2423	492.181	-3954.12	-3979.12	-485.172
	14.2417	255.572	-3967.27	-3819.17	-241.447
	14.2411	207.499	-4075.07	-3888.99	-16.5742
	14.2405	69.3516	-3938.91	-3895.38	-13.6895
	14.2399	270.878	-3957.49	-3853.16	-367.238
	14.2393	623.138	-3808.31	-3649.07	-402.156
	14.2387	711.572	-3748.55	-3927.68	-234.73
	14.2381	858.004	-3835.28	-3792.84	-145.018
	14.2375	824.957	-4011.22	-3777.51	-85.2598
	14.2368	721.791	-4149.28	-3934.12	-240.557
	14.2362	662.836	-4037.79	-4149.72	-321.533
	14.2356	769.623	-4095.18	-4037.16	-323.217
	14.235	998.959	-4372.42	-4028.2	-416.379
	14.2344	600.861	-4261.09	-4168.81	-382.227
	14.2338	641.961	-4204.49	-4004.89	-284.852
	14.2332	813.87	-4118.06	-3803.28	-81.7656
	14.2326	634.955	-4188.87	-3870.98	-257.096
	14.232	620.422	-4506.41	-3773.38	-210.666
	14.2314	553.093	-4331.96	-3405.75	-542.559
	14.2307	295.374	-3924.14	-3545.81	-526.746
	14.2301	339.998	-3940.21	-3774.62	-318.482
	14.2295	424.788	-4041.29	-3821.96	-172.762
	14.2289	260.792	-4222.65	-3957.73	-394.053
	14.2283	288.944	-4270.36	-3783.47	-204.947
	14.2277	438.134	-4554.08	-3841.1	-479.646
	14.2271	575.502	-4320.96	-3901.57	-381.746
	14.2265	619.675	-4456.45	-3843.14	-285.074
	14.2259	648.852	-4335.23	-4235.24	-127.811
	14.2253	417.954	-4313.46	-4257.44	-7.42578
	14.2246	408.967	-4321.88	-3931.6	-258.66
	14.224	745.096	-4120.56	-3971.68	-324.916
	14.2234	734.069	-3950.58	-4099.27	-755.904
	14.2228	579.553	-3998.48	-3998.78	-542.584
	14.2222	549.167	-3878.01	-4029.34	-460.67
	14.2216	400.504	-4053.36	-4083.63	-356.51
	14.221	598.549	-4158.62	-3652.93	-325.107
	14.2204	641.545	-4262.51	-3546.19	-429.357
	14.2198	642.741	-4322.37	-3821.29	-514.287
	14.2192	601.7	-4149.88	-3784.71	-195.945
	14.2185	803.021	-4100.51	-3710.87	-217
	14.2179	792.932	-4099.35	-3615.27	-92.8262
	14.2173	707.922	-4250.74	-3557.15	-104.633
	14.2167	660.872	-4094.78	-3378.56	-111.957
	14.2161	798.739	-4112.27	-3405.48	-61.5879
	14.2155	679.839	-4190.06	-3476.85	-159.422
	14.2149	545.852	-4025.49	-3531.17	-158.926
	14.2143	659.248	-4109.34	-3566.13	-48.8711
	14.2137	844.442	-4210.8	-3577.14	-149.352
	14.2131	936.402	-4004.58	-3562.51	-105.863
	14.2124	852.87	-3995.41	-3617.54	-222.197
	14.2118	555.297	-3992.87	-4007.67	-358.15
	14.2112	336.257	-3734.79	-3880.53	-433.021
	14.2106	341.148	-4020.39	-3797.02	-88.3867
	14.21	641.621	-3971.28	-4135.4	-60.0488
	14.2094	658.798	-3952.37	-4173.86	-198.154
	14.2088	500.363	-4064.52	-3948.44	-205.902
	14.2082	552.974	-3928.44	-3843.44	-149.365
	14.2076	477.874	-4006.24	-3931.07	-190.041
	14.207	597.9	-4036.86	-3898.37	-125.18
	14.2064	459.992	-4019.77	-3841.59	-115.762
	14.2057	730.152	-4064.95	-3667.39	-313.266
	14.2051	661.903	-4094.09	-3589.32	-299.031
	14.2045	596.604	-4002.23	-3676.44	-197.736
	14.2039	715.262	-3785.96	-4010.27	-198.955
	14.2033	529.012	-3789.62	-3922.05	-240.127
	14.2027	640.247	-3790.7	-3801.52	-129.912
	14.2021	624.479	-4003.92	-3803.26	-156.941
	14.2015	533.176	-3949.6	-3824.24	-266.834
	14.2009	482.536	-3793.95	-3886.23	-295.133
	14.2003	527.858	-3744.07	-4033.19	-289.52
	14.1996	776.526	-4147.42	-4111.01	-235.723
	14.199	575.71	-4102.8	-4053.02	-59.25
	14.1984	283.575	-3911.4	-3693.46	107.234
	14.1978	374.873	-4256.98	-3883.64	177.234
	14.1972	511.174	-4291.53	-3806.01	-143.123
	14.1966	535.854	-4127.2	-3718.13	79.6269
	14.196	465.647	-4389.35	-3663.18	-93.8301
	14.1954	423.283	-4315.92	-3813.55	-421.082
	14.1948	440.427	-4246.55	-3866.13	-265.176
	14.1942	603.666	-4006.39	-3981.13	-361.076
	14.1935	577.386	-4040.85	-3867.96	-243.502
	14.1929	459.026	-4121.33	-3283.08	-89.8262
	14.1923	704.848	-4112.36	-3516.42	-258.322
	14.1917	600.664	-3888	-4011.23	-370.553
	14.1911	314.283	-4103.29	-3928.45	-378.695
	14.1905	477.319	-4282.18	-3747.61	-167.254
	14.1899	739.018	-4189.79	-3717.32	-35.2324
	14.1893	900.13	-4019.95	-3875.94	-310.43
	14.1887	707.426	-4220.15	-3815.96	-444.018
	14.1881	452.119	-4152.6	-4091.12	-217.949
	14.1874	547.335	-3906.34	-3968.49	27.002
	14.1868	517.778	-3857.57	-3403.94	-89.2285
	14.1862	511.911	-3702.48	-3445.42	-196.1
	14.1856	357.771	-3671.03	-3692.05	-82.6465
	14.185	266.388	-3899.37	-3943.82	74.9883
	14.1844	444.861	-4235.44	-3830.58	-192.537
	14.1838	509.559	-4230.62	-3944.04	-269.455
	14.1832	585.686	-4167.88	-3737.14	2.74219
	14.1826	761.087	-4008.85	-3921.23	-29.1445
	14.182	361.01	-4109.84	-4069.25	134.301
	14.1814	637.844	-4397.71	-4109.4	-275.879
	14.1807	571.707	-4435.05	-4169.24	-371.947
	14.1801	528.053	-4315.74	-4285.74	-129.258
	14.1795	581.956	-4320.66	-4015.58	-9.84766
	14.1789	493.534	-4210.57	-3750.35	-48.0977
	14.1783	532.881	-4222.16	-3649.01	-15.9336
	14.1777	483.44	-4167.21	-3782.96	-179.787
	14.1771	592.714	-3829.66	-3735.91	-162.477
	14.1765	706.28	-3662.15	-3866.14	-62.5332
	14.1759	331.657	-4027.9	-4055.45	-10.6094
	14.1753	465.265	-4054.94	-4074.77	-113.18
	14.1746	702.525	-4058.62	-4214.38	-201.4
	14.174	458.811	-3937.97	-4031.56	185.283
	14.1734	134.448	-3845.15	-4067.21	-22.1992
	14.1728	161.001	-3810.2	-4000.47	-62.207
	14.1722	428.846	-4031.49	-3887.48	-185.547
	14.1716	392.484	-4187.23	-3956.03	-283.967
	14.171	342.439	-3930.95	-3711.24	-368.029
	14.1704	581.333	-3952.17	-3788.34	-412.514
	14.1698	593.302	-3942.27	-3636.74	-118.834
	14.1692	656.941	-4177.36	-3664.12	-341.984
	14.1685	695.324	-4347.76	-3794.31	-278.805
	14.1679	679.362	-4153.71	-4052.76	-310.975
	14.1673	670.542	-3720.77	-4039.48	-306.996
	14.1667	586.116	-3762.37	-3981.71	-342.475
	14.1661	603.011	-3906	-4157.37	-63.4375
	14.1655	498.021	-4022.72	-4189.26	-315.355
	14.1649	720.65	-3894.45	-4012.15	-372.008
	14.1643	549.266	-3873.38	-3884.89	-89.6836
	14.1637	317.859	-4045.29	-3732.39	-147.928
	14.1631	415.365	-4130.65	-3528.94	-302.729
	14.1624	445.022	-4329.65	-3728.47	-255.461
	14.1618	524.809	-4262.86	-3828.19	-333.988
	14.1612	450.08	-4115.51	-3851.79	-317.49
	14.1606	540.423	-4113.26	-4149.21	-20.0723
	14.16	720.102	-4156.46	-3927.65	-61.2031
	14.1594	697.381	-3899.31	-3925.96	-146.357
	14.1588	582.692	-3611.17	-4074.51	-131.504
	14.1582	690.778	-3682.53	-4029.99	-387.41
	14.1576	894.668	-3824.77	-3605.15	-229.609
	14.157	409.12	-3532.85	-3472.65	-217.941
	14.1563	396.521	-3793.88	-3578.59	-55.6133
	14.1557	626.706	-4021.76	-3984.66	-192.801
	14.1551	704.894	-4027.93	-4137.48	-478.734
	14.1545	725.577	-4085.84	-3665.06	-304.832
	14.1539	865.928	-3940.37	-3454.56	-250.082
	14.1533	853.021	-3692.82	-3664.97	-143.275
	14.1527	587.885	-3817.92	-3898.26	-171.725
	14.1521	524.949	-3729.75	-3855.6	-234.75
	14.1515	294.708	-3581.73	-3880.59	23.1582
	14.1509	280.596	-3807.22	-3925.13	38.5957
	14.1502	457.526	-3757.98	-3873.1	53.7363
	14.1496	620.292	-3906.13	-3743.74	-199.418
	14.149	626.885	-4143.78	-3872.57	-131.451
	14.1484	750.83	-4171	-3858.03	8.76367
	14.1478	568.899	-4100.15	-3692.8	-1.69336
	14.1472	680.867	-4027.37	-3280.64	-155.141
	14.1466	530.254	-4159.59	-3250.17	-49.5664
	14.146	735.687	-4283.92	-3565.74	-73.4727
	14.1454	786.506	-4085.66	-3964.77	-191.201
	14.1448	336.34	-3935.28	-3859.07	-93.0449
	14.1441	510.7	-4160.78	-4170.99	-183.438
	14.1435	490.258	-4324.73	-3990.34	-159.088
	14.1429	557.007	-4080.29	-4020.25	-85.6758
	14.1423	573.201	-4226.17	-4033.54	18.584
	14.1417	521.859	-4163.31	-3907.22	-11.668
	14.1411	519.077	-4099.65	-4055.07	-337.916
	14.1405	347.735	-3929.11	-3736.95	-350.443
	14.1399	419.184	-3725.15	-3840.71	-335.008
	14.1393	379.143	-3650.63	-3568.68	-270.014
	14.1387	601.092	-3575.07	-3643.09	-167.172
	14.138	756.388	-3782.5	-3877.92	-328.162
	14.1374	379.102	-3931.42	-3934.18	-203.355
	14.1368	411.191	-4008.59	-3573.67	49.0938
	14.1362	738.793	-4062.9	-3407.86	18.6816
	14.1356	904.179	-3962.46	-3540.68	-19.5332
	14.135	913.96	-3993.78	-3599.29	-120.105
	14.1344	796.324	-3946.74	-3799.21	-291.576
	14.1338	703.476	-3692.07	-3906.83	-340.838
	14.1332	831.868	-4114.82	-4173.91	-382.754
	14.1326	909.914	-4168.41	-4055.25	-375.855
	14.1319	846.66	-4188.96	-3901.5	-310.924
	14.1313	629.472	-4205.85	-3769.97	-100.004
	14.1307	850.49	-4176.14	-3863.87	16.2383
	14.1301	599.026	-3822.86	-3849.48	236.6
	14.1295	741.576	-3931.85	-3987.78	167.574
	14.1289	674.652	-3913.37	-4078.16	-359.271
	14.1283	632.278	-4094.67	-4043.01	-451.6
	14.1277	810.281	-4162.41	-3627.96	-282.607
	14.1271	765.8	-4146.19	-3696.77	-239.016
	14.1265	1009.47	-3907.12	-3610.31	-345
	14.1258	847.3	-3728.56	-3814.21	-224.105
	14.1252	681.768	-3940.39	-4053.14	9.7168
	14.1246	608.183	-4168.76	-4071.28	-28.8711
	14.124	653.736	-4377.84	-3888.72	-290.045
	14.1234	688.586	-4284.47	-3755.13	-8.14844
	14.1228	537.898	-3936.35	-3949.37	83.3672
	14.1222	503.104	-4027.54	-3746.69	-347.199
	14.1216	417.36	-4237.63	-3941.01	-391.809
	14.121	275.146	-4213.52	-4051.23	-556.244
	14.1204	145.587	-4291.59	-3935.42	-485.354
	14.1198	435.048	-4138.25	-3719.13	-339.533
	14.1191	997.775	-4053.12	-3757.47	-178.711
	14.1185	758.846	-3861.75	-4314.66	-351.906
	14.1179	312.242	-3697.68	-4090.5	-270.812
	14.1173	7.89746	-4100.93	-3862.99	49.7969
	14.1167	321.234	-3990.64	-3674.79	176.406
	14.1161	600.021	-3777.46	-3410.21	122.674
	14.1155	647.534	-3916.89	-3503.89	123.043
	14.1149	509.011	-3979.79	-3657.99	-165.375
	14.1143	357.118	-3996.64	-3766.92	-387.623
	14.1137	637.586	-4246.06	-3861.06	-333.785
	14.113	848.42	-4133.07	-3999.2	-23.4355
	14.1124	521.734	-4253.58	-4096.02	-226.469
	14.1118	410.599	-4290.24	-4099.11	-389.805
	14.1112	509.689	-4081.8	-3667.64	-335.863
	14.1106	700.396	-3941.81	-3747.14	-107.508
	14.11	597.485	-3837.76	-3698.06	-301.844
	14.1094	238.588	-3938.62	-3813.13	-335.059
	14.1088	244.264	-3814.33	-3797.76	-385.324
	14.1082	174.603	-3891.03	-3719.59	-389.324
	14.1076	487.556	-3982.95	-3600.88	-389.947
	14.1069	766.333	-4036.61	-3666.5	-459.809
	14.1063	630.104	-4165.4	-3634.67	-211.645
	14.1057	459.96	-3837.66	-3590.38	-104.316
	14.1051	720.06	-4103.53	-3651.91	-188.164
	14.1045	683.213	-4004.96	-3716.58	-324.322
	14.1039	671.621	-3885.95	-3816.66	-335.377
	14.1033	670.002	-4064.02	-3800.63	-231.605
	14.1027	612.358	-4066.07	-3718.77	-238.355
	14.1021	472.582	-4186.21	-3901.49	-143.25
	14.1015	145.591	-4324.96	-3928.21	-250.17
	14.1008	244.317	-4086.05	-3911.69	-373.225
	14.1002	311.927	-4151.79	-3722.7	-276.361
	14.0996	398.761	-3804.15	-3617.32	-361.006
	14.099	271.141	-3756.05	-3896.02	-493.654
	14.0984	270.448	-3734.44	-3757.02	-351.408
	14.0978	323.469	-3751.21	-3773.74	-19.9707
	14.0972	636.592	-3846.57	-3747.06	129.668
	14.0966	613.787	-4115.42	-3704.57	-5.20508
	14.096	597.244	-4119.23	-3363.44	77.0586
	14.0954	421.675	-4012.81	-3534.93	-221.363
	14.0947	451.767	-3907.91	-3887.95	-353.025
	14.0941	631.406	-3929.57	-3906.39	-124.461
	14.0935	690.968	-3820.18	-3608.13	39.457
	14.0929	473.133	-3962.69	-3864.9	28.457
	14.0923	488.154	-4028.8	-3819.29	-109.166
	14.0917	501.496	-4046.2	-3722.52	-491.863
	14.0911	299.154	-4219.45	-3866.64	79.2207
	14.0905	482.213	-4339.24	-4049.5	-127.15
	14.0899	608.895	-4186.09	-4012.36	-134.564
	14.0893	666.565	-4129.79	-3735.62	-248.74
	14.0887	799.472	-4053.42	-3792.41	67.2852
	14.0881	795.69	-4095.9	-3682.68	306.814
	14.0874	620.4	-4027.9	-3647.16	-75.5977
	14.0868	354.45	-4093.31	-3771.89	-485.629
	14.0862	375.382	-4132.53	-3825.41	-596.357
	14.0856	360.789	-3973.68	-3926.8	-325.186
	14.085	402.706	-3682.16	-4024.41	-436.227
	14.0844	447.886	-3558.68	-4078.54	-249.045
	14.0838	387.33	-3938.78	-3928.04	-210.396
	14.0832	484.765	-4003.85	-4029.71	-110.41
	14.0826	300.699	-4065.11	-3914.48	-103.078
	14.082	309.922	-3835.19	-3739.36	-67.3535
	14.0813	746.407	-3926.47	-3704.62	-164.109
	14.0807	782.267	-4047.92	-3753.67	-340.809
	14.0801	480.247	-4014.35	-3733.95	-265.787
	14.0795	643.3	-4045.37	-3719.4	-235.371
	14.0789	826.19	-3949.68	-3793.41	-120.818
	14.0783	857.481	-4187.93	-3822.9	0.66406
	14.0777	751.168	-4054.46	-3710.35	-27.9863
	14.0771	596.551	-4167.01	-3591.38	-368.971
	14.0765	804.608	-4244.62	-3517.84	-35.0859
	14.0759	792.925	-4034.36	-3747.32	-68.5176
	14.0752	686.693	-3982.68	-3690.65	-51.6582
	14.0746	685.785	-4008.08	-3894.32	-199.77
	14.074	584.716	-4087.6	-3633.67	-344.723
	14.0734	714.178	-4079.75	-3798.5	-109.963
	14.0728	545.437	-4073.78	-4360.79	-82.2461
	14.0722	440.071	-4246.21	-3885.32	-22.9102
	14.0716	449.095	-4293.65	-3708.16	-3.44727
	14.071	685.873	-4075.94	-3729.76	-270.02
	14.0704	624.229	-4226.83	-3909.37	-533.232
	14.0698	624.521	-4493.53	-4076.65	-145.467
	14.0691	561.645	-4362.43	-3632.62	-102.793
	14.0685	647.131	-4249.74	-3528.22	-158.479
	14.0679	778.827	-4081.03	-3806.14	-425.635
	14.0673	901.109	-4054.18	-4053.14	-552.291
	14.0667	391.335	-4029.5	-3864.17	-347.377
	14.0661	436.087	-3680.44	-3831.88	-266.59
	14.0655	634.022	-3648.25	-3621.86	-244.646
	14.0649	770.696	-3701.69	-3558.47	-344.711
	14.0643	583.236	-3833.96	-3697.09	-235.545
	14.0637	284.4	-3913.39	-3591.01	-103.846
	14.063	537.387	-3917.41	-3934.07	49.1934
	14.0624	371.527	-4071.91	-4068.54	-5.66992
	14.0618	296.477	-4231.17	-4051.02	219.068
	14.0612	385.628	-3907.53	-4166.97	20.2676
	14.0606	716.355	-4071.7	-3933.38	-53.4102
	14.06	624.345	-4067.19	-3820.94	134.629
	14.0594	615.196	-3967.08	-3601.97	-25.8691
	14.0588	638.693	-3973.85	-3590.98	-38.1973
	14.0582	374.471	-4050.12	-3870.07	88.4512
	14.0576	305.334	-3961.8	-3519.41	-142.115
	14.057	181.285	-4248.98	-3662.97	-27.8633
	14.0563	599.272	-4287.27	-3522.33	55.4492
	14.0557	595.933	-4037.33	-3615.9	-280.445
	14.0551	435.6	-3954.44	-3820.49	-295.754
	14.0545	493.187	-3979.18	-3919.39	-272.873
	14.0539	609.731	-3951.63	-4094.64	-145.227
	14.0533	911.439	-4048.51	-3951.95	-249.639
	14.0527	712.35	-4128.91	-3964.33	-293.389
	14.0521	698.557	-3999.54	-3748.16	-254.732
	14.0515	630.335	-3882.68	-3647.67	-247.941
	14.0509	445.982	-4129.17	-3832.92	-221.477
	14.0502	392.728	-4032.43	-3435.79	-66.2129
	14.0496	620.055	-4119.69	-3738.19	59.9414
	14.049	656.214	-3888.98	-3873.39	73.4551
	14.0484	406.675	-4088.6	-3920.6	24.4629
	14.0478	314.988	-4061.95	-3827.76	-155.348
	14.0472	556.809	-4036.44	-3572.08	-289.973
	14.0466	496.711	-4156.21	-3501.73	-268.07
	14.046	276.142	-4353.24	-3613.97	-0.53516
	14.0454	672.354	-4319.54	-3783.06	-14.5898
	14.0448	709.508	-4161.81	-3882.62	-117.738
	14.0441	520.793	-4092.58	-3829.19	-208.176
	14.0435	359.888	-4156.89	-3973.15	-308.973
	14.0429	544.178	-3916.36	-4013.35	-263.43
	14.0423	497.43	-3946.99	-4023.96	-261.43
	14.0417	484.046	-3958.74	-3937.22	-214.65
	14.0411	464.624	-3912.04	-3858.34	-97.0566
	14.0405	205.959	-4072.31	-3846.15	-54.0547
	14.0399	314.764	-4145.44	-3889.6	1.45313
	14.0393	443.055	-4241.88	-3812.86	-168.057
	14.0387	361.563	-4148.88	-3648.74	-168.846
	14.038	219.068	-4200.52	-3655.43	-30.5234
	14.0374	597.282	-4412.17	-3992.45	-247.072
	14.0368	564.534	-4247.25	-3907.21	-289.188
	14.0362	421.427	-3900.71	-3918	-353.34
	14.0356	413.621	-3651.04	-3945.04	-368.85
	14.035	749.591	-3934.06	-3969.74	-254.768
	14.0344	842.23	-3786.73	-3805.28	-79.0566
	14.0338	738.841	-3725.21	-3471.16	-237.857
	14.0332	706.25	-3753.38	-3541.17	-143.342
	14.0326	456.643	-4008.84	-3751.18	-94.75
	14.0319	475.308	-4311.49	-3810.29	-195.436
	14.0313	512.774	-4299.68	-3891.17	-31.4902
	14.0307	496.536	-4048.37	-3869.64	-7.74414
	14.0301	617.37	-3894.06	-3986.79	-85.8359
	14.0295	705.565	-3752.79	-4033.38	-121.066
	14.0289	603.882	-3905.14	-3869.01	-226.311
	14.0283	478.502	-3991.28	-3995.68	-190.244
	14.0277	328.933	-3641.89	-3965.58	-240.146
	14.0271	483.003	-3770.63	-3967.24	-14.8438
	14.0265	549.003	-3963.83	-3906.82	-81.4863
	14.0259	626.008	-4019.97	-3852.68	130.455
	14.0252	515.752	-4074.87	-3793.2	-53.1172
	14.0246	303.5	-4118.25	-3548.63	-408.41
	14.024	251.415	-4180.34	-3747.59	-490.932
	14.0234	814.115	-4154.76	-3835.23	-335.455
	14.0228	723.553	-4149.55	-3601.66	-258.182
	14.0222	557.615	-4024.2	-3906.27	-107.512
	14.0216	407.593	-3775.59	-3621.78	-186.924
	14.021	60.1504	-3948.95	-3582.13	-392.406
	14.0204	169.874	-3601.92	-3651.75	-117.469
	14.0198	418.562	-3952.79	-3643.31	-243.496
	14.0191	120.765	-4031.92	-3851.31	-319.166
	14.0185	217.573	-4164.81	-3628.12	-200.025
	14.0179	340.089	-4238.15	-3994.06	-158.117
	14.0173	507.853	-4150.02	-3940.64	53.6543
	14.0167	771.323	-4105.65	-3848.75	-65.7617
	14.0161	620.147	-4114.6	-4006.47	86.0117
	14.0155	647.632	-3926.12	-4080.19	14.6094
	14.0149	676.706	-3936.18	-4014.3	-235.037
	14.0143	548.945	-4142.32	-4096.53	-135.789
	14.0137	477.462	-3938.58	-4016.55	-173.482
	14.013	344.49	-4242.17	-4003.02	-360.109
	14.0124	528.404	-4346.53	-3805.96	-34.7305
	14.0118	624.138	-4359.37	-3807.17	-69.1328
	14.0112	556.358	-4265.88	-3906.45	-58.252
	14.0106	521.483	-4087.1	-3986.16	49.1387
	14.01	886.142	-4404.13	-3785.64	352.484
	14.0094	837.659	-4253.88	-3685.71	-152.412
	14.0088	567.01	-4002.25	-3884.63	-432.033
	14.0082	623.147	-4081.98	-3922.18	-255.533
	14.0076	490.452	-4244.19	-4066.78	150.051
	14.0069	587.893	-4361.66	-3815.32	-98.8223
	14.0063	460.731	-4022.04	-3707.6	-192.807
	14.0057	199.671	-3849.4	-3799.88	-248.682
	14.0051	428.763	-3925.76	-3878.64	-346.836
	14.0045	570.371	-4132.55	-3736.32	-463.525
	14.0039	446.8	-3961.89	-3570.29	-414.314
	14.0033	476.086	-3963.18	-3708.84	-156.754
	14.0027	520.697	-3769.38	-4056.54	-198.609
	14.0021	273.784	-4030	-3917.8	-230.949
	14.0015	513.55	-4069.78	-3902.24	-439.582
	14.0008	694.494	-3953.04	-3854.52	-352.426
	14.0002	578.06	-3917.72	-3827.84	-356.041
	13.9996	770.399	-3845.56	-3595.03	-240.814
	13.999	646.254	-3892.93	-3826.65	-178.336
	13.9984	629.499	-3828.78	-3571.52	-297.047
	13.9978	498.574	-3890.45	-3787.16	-146.877
	13.9972	402.189	-3849.12	-4070.7	-105.625
	13.9966	482.182	-3788.37	-3946.88	-3.40039
	13.996	625.05	-4148.4	-3737.86	-314.246
	13.9954	414.951	-4221.79	-3682.54	-278.691
	13.9947	650.836	-4023.82	-3659.47	-278.102
	13.9941	454.828	-4168.17	-3734.87	-203.68
	13.9935	109.749	-4150.75	-3935.33	171.178
	13.9929	329.434	-4216.12	-3870.04	210.768
	13.9923	497.123	-3982.71	-3686.02	-30.6973
	13.9917	510.539	-3955.19	-3872.06	-196.574
	13.9911	437.997	-4025.81	-4237.2	-391.23
	13.9905	608.453	-4095.62	-4135.98	-208.242
	13.9899	629.625	-4010.79	-4249.21	-218.484
	13.9893	845.2	-4009.81	-4182.27	-187.326
	13.9886	517.52	-4093.36	-4052.21	-126.682
	13.988	460.682	-4094.1	-3859.91	-158.734
	13.9874	430.547	-3841.33	-3650.75	-57.957
	13.9868	543.042	-3708.36	-3722.08	-367.748
	13.9862	566.202	-3812.38	-3709.64	-127.213
	13.9856	402.215	-3985.53	-3900.76	60.5039
	13.985	227.862	-3802.27	-3983.48	-16.6934
	13.9844	352.396	-3600.65	-3635.91	-214.355
	13.9838	449.498	-3944.12	-3456.55	50.8945
	13.9832	340.885	-3935.22	-3606.4	-264.035
	13.9825	462.188	-3878.16	-3889.58	-227.66
	13.9819	565.533	-3887.49	-3915.13	-217.777
	13.9813	518.849	-3991.59	-4019.46	-394.109
	13.9807	602.442	-4005.98	-4006.53	-181.75
	13.9801	830.068	-4151.56	-3673.96	-74.7539
	13.9795	883.531	-4184.05	-4021.53	-10.0176
	13.9789	878.882	-4185.47	-3827.87	-164.533
	13.9783	752.125	-4063.85	-3697.63	-193.535
	13.9777	826.216	-4254.76	-3516.63	-172.482
	13.9771	912.741	-4455.69	-3564.15	-195.012
	13.9764	540.836	-4141.33	-3718.58	-253.762
	13.9758	571.194	-4260.11	-3917.19	-434.648
	13.9752	641.232	-4211.51	-4090.74	-218.771
	13.9746	368.891	-3687.68	-3892.89	-223.256
	13.974	705.84	-4099.54	-3805.45	46.8223
	13.9734	372.149	-3958.29	-3946.64	-40.3945
	13.9728	319.169	-4049.03	-4120.14	-111.934
	13.9722	396.068	-4293.96	-3922.54	-33.6152
	13.9716	567.912	-4291.36	-3816	-343.264
	13.971	746.529	-4345.8	-3645.47	-341.953
	13.9703	876.269	-4304.24	-4085.31	-222.426
	13.9697	561.99	-4207.2	-3871.7	-1.12891
	13.9691	625.276	-3990.86	-3630.21	211.121
	13.9685	637.365	-3873.88	-3605.93	135.961
	13.9679	673.409	-3755.53	-3622.66	22.6855
	13.9673	535.369	-3878.12	-3784.87	-157.016
	13.9667	182.05	-4059.79	-3890.79	-47.7461
	13.9661	340.354	-4158.2	-3830.04	36.5527
	13.9655	387.984	-4064.67	-3594.58	-214.076
	13.9649	385.766	-3872.52	-3497.35	63.5273
	13.9643	335.032	-3981.34	-3792.02	-124.318
	13.9636	458.292	-4010.17	-4061.03	-374.6
	13.963	661.318	-3938.15	-4004.35	-428.396
	13.9624	769.73	-4009.18	-3752.75	-439.797
	13.9618	621.472	-4161.32	-3878.62	37.0957
	13.9612	610.246	-4113.15	-3922.65	88.3066
	13.9606	783.146	-3890.91	-3939.84	-155.408
	13.96	876.296	-4066.92	-3874.96	-189.607
	13.9594	536.864	-4143.51	-3825.62	-228.135
	13.9588	466.94	-4021.24	-3783.8	-113.688
	13.9582	717.3	-3856.38	-3710.07	-275.219
	13.9575	721.221	-3738.36	-4022.11	104.977
	13.9569	593.734	-3832.07	-3783.1	14.1777
	13.9563	670.979	-4077.97	-3609.34	-221.033
	13.9557	635.513	-4443.64	-3837.31	-59.6621
	13.9551	722.383	-4178.31	-4000.28	-165.32
	13.9545	875.217	-3979.95	-3685.37	-319.15
	13.9539	615.64	-4213.96	-3595.33	-242.074
	13.9533	895.584	-4253.63	-3725.72	-123.842
	13.9527	481.929	-3968.9	-3894.55	-309.926
	13.9521	436.345	-3938.27	-3856.76	-467.885
	13.9514	537.059	-4086.44	-3734.31	-127.82
	13.9508	420.994	-4166.97	-3930.37	-104.316
	13.9502	395.913	-4019.84	-3999.81	-159.578
	13.9496	301.743	-4065.26	-3614.18	116.646
	13.949	234.286	-3893.04	-4005.55	209.844
	13.9484	126.7	-3895.38	-4193.78	214.129
	13.9478	374.515	-3990.76	-4017.31	-0.2832
	13.9472	732.178	-4149.88	-4064.08	85.0352
	13.9466	529.51	-4175.37	-3751.18	-191.854
	13.946	433.824	-3888.06	-3631.32	-153.217
	13.9453	630.072	-3935.52	-3732.83	-113.896
	13.9447	727.148	-4025.86	-3779.99	-205.52
	13.9441	749.526	-3952.29	-3858.6	-249.334
	13.9435	747.334	-3923.82	-3805.08	-150.682
	13.9429	778.367	-4129.97	-3819.26	-291.549
	13.9423	476.014	-4226.23	-3820.37	-434.363
	13.9417	291.609	-4212.13	-3772.43	-270.891
	13.9411	559.467	-3838.55	-3849.9	-132.338
	13.9405	811.104	-3925.5	-3943.85	-107.889
	13.9399	412.238	-3930.12	-3935.4	-74.9336
	13.9392	145.339	-4044.48	-3800.74	-77.8047
	13.9386	235.241	-3855.13	-3793.36	69.6367
	13.938	-16.7334	-3884.42	-3906.86	73.6504
	13.9374	313.739	-4087.21	-4160.14	-44.9688
	13.9368	570.151	-4259.74	-4189.71	-10.2246
	13.9362	600.323	-4106.94	-3680.24	-70.2695
	13.9356	855.791	-3812.59	-3628.26	-146.025
	13.935	736.447	-3781.57	-3752.25	-45.2207
	13.9344	580.191	-3914.2	-3759.93	-53.3555
	13.9338	502.458	-4038.19	-3775.13	-189.561
	13.9332	680.781	-4075.19	-3693.76	-234.15
	13.9326	509.551	-3911.59	-3936.64	-143.217
	13.9319	402.984	-4139.17	-4128.51	-382.018
	13.9313	401.846	-4072.35	-3922.57	-270.033
	13.9307	515.321	-4317.49	-3782.92	-274.76
	13.9301	525.612	-4464.87	-3584.65	-150.012
	13.9295	306.184	-4072.93	-3671.38	-49.5078
	13.9289	408.819	-3716.92	-3915.06	50.1641
	13.9283	452.49	-3885.72	-3509.71	-119.096
	13.9277	653.372	-3796.69	-3717.75	-124.586
	13.9271	703.836	-3570.01	-3536.29	-181.932
	13.9265	882.131	-3618.62	-3696.05	-494.535
	13.9258	519.319	-3965.74	-3891.09	-271.006
	13.9252	567.166	-4107.37	-4058.87	-145.314
	13.9246	801.029	-3987.09	-3969.27	-235.908
	13.924	742.823	-3792.26	-3857.98	70.0527
	13.9234	521.353	-3998.09	-4126.88	219.133
	13.9228	342.603	-3978.23	-4211.48	-93.8223
	13.9222	373.195	-3935.77	-3872.91	-125.42
	13.9216	524.423	-4011.83	-4012.87	-304.607
	13.921	716.301	-3957.65	-4162.81	-340.795
	13.9203	772.985	-3967.04	-3843.1	-498.381
	13.9197	657.364	-3954.68	-3764.57	-229.15
	13.9191	235.72	-4020.25	-3854.96	-291.814
	13.9185	76.4072	-4066.24	-3641.13	-437.314
	13.9179	355.922	-3901.17	-3716.6	-342.932
	13.9173	391.325	-3894.89	-3806.32	-148.66
	13.9167	612.845	-3854.8	-3765.88	-138.812
	13.9161	730.005	-4163.63	-3725.29	-139.262
	13.9155	582.244	-4103.56	-3818.33	-18.7422
	13.9149	660.381	-4212.89	-3950.46	-106.846
	13.9142	455.372	-4332.16	-3680.06	153.453
	13.9136	616.182	-4114.64	-3872.78	-2.94531
	13.913	505.083	-4104.41	-4168.12	-12.7031
	13.9124	558.552	-4156.62	-4021.04	-20.6543
	13.9118	854.184	-3812	-4007.35	-151.598
	13.9112	525.305	-3661.3	-3961.23	-184.242
	13.9106	522.701	-3762.74	-3729.45	-272.947
	13.91	687.474	-4009.71	-3663.82	-3.58594
	13.9094	551.424	-4063.63	-3572.61	-247.189
	13.9088	805.779	-4044.72	-3772.77	-218.482
	13.9081	853.101	-4084.34	-3669.63	36.8691
	13.9075	834.979	-4049.51	-3897.55	38.9199
	13.9069	714.794	-4145.51	-3957.48	-266.695
	13.9063	673.866	-4145.74	-4068.07	-119.064
	13.9057	296.63	-4172.56	-3795.86	19.8828
	13.9051	421.217	-3884.9	-3729.67	-115.225
	13.9045	270.888	-4129.67	-4002.44	-122.898
	13.9039	488.022	-3886.49	-3934.68	-168.98
	13.9033	718.671	-3925.7	-3972.98	0.69336
	13.9027	548.154	-4236.91	-3843.4	-55.9004
	13.9021	342.217	-4090.02	-3747.39	42.2734
	13.9015	65.459	-4077.62	-3879.08	-21.1836
	13.9008	113.75	-4278.92	-3840.21	-198.119
	13.9002	535.142	-4159.02	-3882.77	-79.0781
	13.8996	733.286	-3899.21	-3633.35	-8.52344
	13.899	481.213	-3960.52	-3892.75	-123.176
	13.8984	216.963	-4220.13	-3790.8	-28.709
	13.8978	350.763	-4093.59	-3943.99	-337.148
	13.8972	339.764	-3966.27	-3918.84	-196.645
	13.8966	460.782	-4126.93	-3975.98	82.041
	13.896	769.281	-4344.04	-3899.72	-178.803
	13.8954	523.299	-4222.83	-3959.78	-163.115
	13.8947	488.915	-4104.98	-4076.88	35.4141
	13.8941	465.186	-4250.4	-3997.64	60.125
	13.8935	685.134	-4093.07	-4084.31	-146.199
	13.8929	828.463	-3923.17	-3932.38	-231.602
	13.8923	404.3	-4004.08	-3855.72	-445.926
	13.8917	345.753	-4222.24	-3971.8	-424.402
	13.8911	627.377	-3932.32	-4000.65	-251.152
	13.8905	525.027	-3802.64	-4011.85	-241.098
	13.8899	608.688	-4046.25	-4042.99	-269.979
	13.8893	386.706	-4031.12	-4010.47	-232.871
	13.8886	603.5	-4154.22	-3809.66	-108.895
	13.888	695.029	-4128.67	-3649.13	-162.246
	13.8874	427.002	-4290.9	-3812.55	-91.4922
	13.8868	489.743	-4374.09	-3802.18	-85.1856
	13.8862	696.49	-4204.74	-3927.3	-122.201
	13.8856	623.524	-4174.13	-3757.18	-242.992
	13.885	577.391	-3960.37	-3702.24	-6.79297
	13.8844	813.149	-4188.83	-3688.66	-349.359
	13.8838	1011.56	-4136.37	-3742.76	-371.865
	13.8832	688.35	-3889.65	-3794.46	-281.982
	13.8825	339.686	-3862.14	-4178.05	-340.059
	13.8819	643.946	-4118.28	-3897.71	-262.297
	13.8813	641.562	-4281.09	-3921.29	-259.207
	13.8807	251.999	-4206.65	-3884.99	-72.0977
	13.8801	438.466	-3972.71	-3741.38	79.293
	13.8795	626.544	-3960.46	-3722.11	-55.4902
	13.8789	812.787	-4081.34	-3655.59	-55.6133
	13.8783	659.982	-4059.03	-3671.27	-299.182
	13.8777	629.946	-4061.96	-3611.76	-339.035
	13.8771	587.405	-4010.8	-3529.08	-11.2559
	13.8764	820.375	-3756.59	-3493.83	-111.49
	13.8758	1021.9	-4093.57	-3628.77	-423.295
	13.8752	808.795	-4176.51	-4028.76	-391.791
	13.8746	457.706	-4027.25	-3676.96	-144.99
	13.874	529.559	-4116.01	-3764.29	110.932
	13.8734	548.888	-4117.17	-3823.58	-148.229
	13.8728	652.187	-4300.8	-4088.96	63.8047
	13.8722	583.002	-4408.33	-3914.62	71.4316
	13.8716	541.485	-4607.43	-3772.32	-167.969
	13.871	537.093	-4298.66	-3901.39	-206.539
	13.8704	525.535	-4163.53	-3835.22	-250.27
	13.8697	433.962	-4151.93	-3965	-32.7012
	13.8691	526.849	-4056.42	-3874.03	-182.533
	13.8685	575.047	-4039.88	-3918.6	-288.318
	13.8679	689.129	-4186.02	-3805.13	-118.074
	13.8673	549.935	-4085.46	-3821.04	-246.4
	13.8667	372.842	-4160.75	-3983.13	-258.027
	13.8661	496.58	-3878.31	-4171	-302.969
	13.8655	381.318	-4034.79	-3982.4	-295.75
	13.8649	621.182	-3959.56	-3828.54	-155.934
	13.8643	792.353	-4056.12	-3765.88	-199.062
	13.8636	537.077	-3995.29	-3684.13	-50.6914
	13.863	373.283	-3957.22	-3560.06	72.2031
	13.8624	385.245	-4175.67	-3659.44	76.9336
	13.8618	514.015	-4195.49	-3617.11	207.613
	13.8612	550.095	-3903.68	-3886.35	-19.7188
	13.8606	830.951	-3924.83	-4115.91	-492.682
	13.86	744.735	-3971.67	-4054.42	-473.869
	13.8594	378.423	-3981.39	-3903.79	-387.918
	13.8588	306.767	-3964.79	-3837.84	-332.906
	13.8582	357.903	-3835.29	-3897.12	-304.219
	13.8575	369.354	-4267.86	-3751.13	-308.773
	13.8569	405.167	-3839.59	-3916.54	-375.014
	13.8563	33.0254	-3857.67	-4026.52	-360.355
	13.8557	101.648	-4126.64	-3778.93	-190.732
	13.8551	375.47	-4108.36	-3829.44	-108.996
	13.8545	481.438	-4124.62	-3863.25	-152.732
	13.8539	597.701	-4018.96	-3904.62	-224.152
	13.8533	418.615	-4032.62	-3725.83	-406.611
	13.8527	363.979	-3818.51	-3966.16	-117.68
	13.8521	244.244	-3831.35	-3889.38	-206.828
	13.8514	577.346	-3974.48	-3523.14	-109.932
	13.8508	931.311	-4086.32	-3939.05	-204.404
	13.8502	685.371	-4109.5	-4032.65	-494.424
	13.8496	325.209	-4070.68	-4082.72	-319.33
	13.849	414.582	-4172.66	-4120.94	-49.9297
	13.8484	558.85	-4230.16	-3957.09	41.7969
	13.8478	607.743	-4376.14	-4057.87	52.6758
	13.8472	366.912	-4025.86	-4250.21	74.8027
	13.8466	649.517	-3846.09	-3971.07	-195.838
	13.846	533.616	-3742.12	-4085.55	-239.938
	13.8453	377.896	-3791.88	-4106.44	-371.877
	13.8447	424.778	-3881.46	-3920.01	-449.668
	13.8441	265.673	-3707.75	-3566.44	-273.463
	13.8435	95.8262	-3773.98	-3594.44	-213.807
	13.8429	450.074	-3730.62	-3752.75	146.912
	13.8423	434.296	-3930.86	-3883.42	35
	13.8417	370.168	-3826.16	-3730.86	-29.0977
	13.8411	628.322	-4036.78	-3853.28	-30.0879
	13.8405	709.857	-3602.09	-3997.36	74.334
	13.8399	615.854	-3825.34	-4159.54	-80.5801
	13.8392	551.116	-4076.45	-4060.83	-170.516
	13.8386	561.936	-3905.31	-3846.36	-517.297
	13.838	723.854	-3998.38	-3642.46	-178.602
	13.8374	570.435	-4288.25	-3629.4	31.4277
	13.8368	665.886	-4097.02	-3491.2	296.963
	13.8362	494.304	-4020.59	-3579.1	319.066
	13.8356	483.498	-4550.38	-3685.46	-147.562
	13.835	589.884	-4224.37	-3627.82	-207.773
	13.8344	509.956	-3901.62	-3854.61	-250.287
	13.8338	169.016	-4039.93	-3821.58	-175.285
	13.8331	466.937	-3994.73	-3885.72	-285.475
	13.8325	796.836	-4331.63	-3980.61	-248.834
	13.8319	906.137	-4438.69	-3977.35	-121.016
	13.8313	672.982	-4160.89	-3751.55	108.434
	13.8307	744.036	-4203.81	-3539.8	80.1777
	13.8301	692.03	-3917.35	-3582.16	165.051
	13.8295	832.004	-4146.09	-3774.37	-40.6719
	13.8289	894.094	-4041	-3702.99	-58.9434
	13.8283	848.924	-4138.36	-3691.52	-68.2305
	13.8277	778.357	-4041.68	-3860.38	-176.314
	13.827	569.926	-4101.97	-4166.12	-27.6719
	13.8264	319.907	-4233.75	-4006.98	-246.996
	13.8258	422.693	-4391.29	-4007.37	-256.238
	13.8252	645.992	-4178.44	-4009.48	-244.238
	13.8246	740.259	-4085.13	-4146.27	-163.92
	13.824	546.273	-3805.61	-4067.83	-88.7598
	13.8234	680.39	-4129.96	-3857.21	27.5098
	13.8228	533.068	-4276.56	-3729	36.8906
	13.8222	440.857	-4029.72	-3845.39	196.189
	13.8216	700.608	-3939.93	-4019.45	95.6309
	13.8209	625.01	-3720.41	-3746.76	-151.697
	13.8203	658.81	-3955.43	-3829.46	-368.836
	13.8197	657.431	-3972.2	-3960.24	-246.781
	13.8191	946.021	-4089.33	-4051.38	-289.814
	13.8185	961.552	-4201.44	-4024.9	-385.236
	13.8179	880.684	-3996.06	-4105.04	-121.756
	13.8173	847.19	-4136.51	-3713.94	2.95898
	13.8167	673.449	-4037.93	-3622.98	15.6465
	13.8161	651.893	-4177.51	-3752.07	26.9668
	13.8155	567.666	-4395.1	-3923.88	-112.18
	13.8149	531.266	-4312.21	-4141.9	-37.1562
	13.8142	628.097	-4241.91	-4008.41	-43.7754
	13.8136	719.553	-4247.46	-3946.17	-227.01
	13.813	699.974	-4217.56	-3976.38	-31.7246
	13.8124	602.163	-4262.51	-3831.16	17.0234
	13.8118	514.749	-4155.94	-3890.93	-115.117
	13.8112	482.05	-3777.15	-3984.17	-230.598
	13.8106	693.898	-3969.78	-3929.47	-333.713
	13.81	479.199	-4137.51	-3861.71	-82.6211
	13.8094	510.416	-4277.83	-3762.62	-268.668
	13.8088	536.152	-3938.65	-3816.2	-192.129
	13.8081	717.116	-4075.95	-3953.91	150.465
	13.8075	671.273	-4271.74	-4046.71	-69.4062
	13.8069	1033.07	-4092.76	-4048.24	-199.375
	13.8063	881.309	-3855.1	-3920.41	-242.35
	13.8057	777.106	-3728.28	-3986.89	-112.521
	13.8051	659.541	-3986.18	-3986.34	184.049
	13.8045	465.945	-4117.17	-3807.98	-148.193
	13.8039	506.419	-3986.46	-3846.14	-568.744
	13.8033	260.262	-4073.46	-3707.71	-259.771
	13.8027	369.049	-4109.51	-3865.05	-43.5859
	13.802	465.226	-4089.86	-3582.13	-85.9863
	13.8014	523.532	-4136.59	-3760.96	-138.293
	13.8008	499.77	-3874.69	-3686.79	-273.982
	13.8002	433.413	-3724.57	-3512.82	-299.484
	13.7996	429.307	-3953.9	-3623.32	-16.7676
	13.799	305.405	-4152.44	-3855.11	-5.79297
	13.7984	221.576	-4180.7	-3799.74	-335.094
	13.7978	177.076	-4163.36	-3555.89	-162.633
	13.7972	454.411	-3949.85	-3568.56	-260.207
	13.7966	181.671	-4129.88	-3600.25	-439.932
	13.7959	446.909	-4123.39	-3853.27	-228.271
	13.7953	465.024	-4051.56	-4024.3	-423.559
	13.7947	277.896	-4248.46	-3846.27	-256.352
	13.7941	355.581	-4327.89	-3837.32	-281.012
	13.7935	646.23	-4226.96	-3817.21	-294.98
	13.7929	359.903	-3945.67	-4060.84	-394.641
	13.7923	335.501	-3827.97	-3878.63	-274.729
	13.7917	136.899	-3823.96	-3679.27	-322.939
	13.7911	77.791	-4372.04	-3565.14	-312.406
	13.7905	535.352	-4187.3	-3622.54	-90.6133
	13.7898	510.87	-3905.21	-3750.88	-140.586
	13.7892	456.831	-4005.89	-4006.81	-440.146
	13.7886	582.097	-4176.29	-4117.92	-320.49
	13.788	700.378	-4381.64	-4147.33	-164.936
	13.7874	573.99	-4016.7	-4017.17	-170.76
	13.7868	662.354	-3978.02	-3791.18	80.2207
	13.7862	856.665	-3883.57	-3900.92	-73.1875
	13.7856	907.114	-3962.74	-3689.68	-396.914
	13.785	1192.38	-4122.47	-3863.37	-364.02
	13.7844	1003.74	-3945.65	-3929.96	-43.6367
	13.7838	593.376	-3915.95	-4068.54	174.172
	13.7831	623.668	-3841.95	-4040.76	-240.027
	13.7825	538.121	-3916.6	-3766.75	-258.393
	13.7819	406.043	-3941.29	-3795.04	-145.242
	13.7813	669.878	-3890.89	-3969.55	115.053
	13.7807	790.543	-4144.62	-3755.05	-178.434
	13.7801	440.31	-4175.46	-3876.41	-188.846
	13.7795	407.46	-4146.38	-3995.06	-152.674
	13.7789	471.842	-4008.67	-3967.53	-196.229
	13.7783	520.085	-4076.75	-3667.17	-31.4277
	13.7777	480.574	-4014.24	-3741.58	11.9805
	13.777	432.884	-4123.54	-4073.12	-58.8086
	13.7764	275.634	-4054.79	-3824.46	-352.01
	13.7758	338.167	-3765.05	-3665.47	-387.744
	13.7752	446.29	-4051.41	-3738.09	-211.133
	13.7746	462.343	-4294.48	-4033.4	-358.637
	13.774	340.477	-4087.59	-3787.85	-172.709
	13.7734	593.657	-4239.09	-3765.89	-208.859
	13.7728	570.375	-3896.31	-3472.13	-286.154
	13.7722	549.925	-3618.17	-3590.04	-156.861
	13.7716	673.572	-3781.1	-4029.68	-362.078
	13.7709	551.472	-3968.43	-4086.15	-300.334
	13.7703	473.398	-4042.83	-4102.3	-11.9082
	13.7697	534.415	-3960.04	-3829.51	-203.387
	13.7691	655.729	-4102.34	-3758.06	-107.225
	13.7685	611.561	-4043.86	-3763.94	-30.875
	13.7679	380.188	-4006.38	-3569.76	-218.309
	13.7673	354.144	-4108.14	-3707.67	-324.766
	13.7667	468.494	-3968.9	-3850.91	-555.354
	13.7661	525.187	-3865.61	-3689.7	-520.426
	13.7655	610.796	-4042.38	-3486.74	-205.873
	13.7648	503.827	-3931.83	-3447.92	-163.031
	13.7642	400.766	-3945.39	-3721.52	-162.041
	13.7636	719.847	-4208.84	-3979.76	-113
	13.763	493.151	-4425.65	-4153.91	-321.062
	13.7624	530.68	-4444.5	-4150.41	-224.67
	13.7618	491.865	-4226.58	-3871.68	-371.957
	13.7612	482.722	-3967.09	-3900.87	-435.35
	13.7606	573.911	-4020.47	-3719.19	-254.578
	13.76	667.962	-4320.29	-3670.22	-343.867
	13.7594	610.932	-4143.62	-3703.77	-194.535
	13.7587	383.513	-4065.69	-3934.83	8.74219
	13.7581	365.911	-4220.96	-3847.15	53.709
	13.7575	488.731	-3937.98	-3864.54	21.6836
	13.7569	478.009	-3930.91	-3819.92	-332.902
	13.7563	479.235	-3919.41	-3620.64	-290.023
	13.7557	672.87	-3936.64	-3688.7	-80.4082
	13.7551	728.281	-3886.95	-3609.78	90.0195
	13.7545	630.977	-4161.53	-3768.74	150.709
	13.7539	615.12	-4132.24	-3943.86	-203.414
	13.7533	676.979	-4098.56	-3774.91	-239.436
	13.7527	456.614	-4149.83	-3691.64	-180.059
	13.7521	377.017	-4341.23	-3730.89	-132.25
	13.7514	321.127	-4140.72	-3705.49	-79.8281
	13.7508	420.897	-3991.88	-3706.37	-54.7754
	13.7502	551.222	-3967.88	-3886.09	32.375
	13.7496	396.237	-4111	-4031.08	75.2109
	13.749	428.64	-4223.8	-4173.31	-49.5254
	13.7484	542.632	-4109.6	-4149.77	-198.775
	13.7478	526.052	-4303.3	-4156.24	-141.785
	13.7472	409.267	-4184.79	-4048.82	-91.1914
	13.7466	576.089	-4025.59	-4041.92	-139.039
	13.746	613.336	-4023.63	-3920.13	-198.711
	13.7453	477.728	-4135.67	-3628.83	99.4688
	13.7447	425.637	-4146.32	-3722.29	-326.664
	13.7441	532.726	-4207.64	-3834.81	-385.037
	13.7435	743.312	-4100.94	-3664.31	-104.52
	13.7429	464.16	-3899.21	-4037.32	38.3105
	13.7423	616.908	-3906.61	-4194.73	-325.244
	13.7417	891.088	-3863.04	-4033.74	-389.338
	13.7411	1117.43	-4387.47	-3869.24	-405.455
	13.7405	867.839	-4078.12	-3967.41	-375.389
	13.7399	645.324	-3987.53	-3987.43	-333.01
	13.7392	583.302	-4101.54	-3785.34	-401.846
	13.7386	447.759	-4028.84	-3710.04	-451.971
	13.738	522.301	-3740.6	-3912.81	-361.936
	13.7374	458.989	-3993.28	-4029.88	-198.711
	13.7368	687.06	-4032.95	-3952.74	-207.645
	13.7362	654.243	-3887.79	-3612.79	-105.799
	13.7356	499.656	-4068.48	-3661.97	-175.133
	13.735	574.205	-3950.98	-3613.93	-9.56836
	13.7344	707.199	-3829.43	-3850.54	-155.941
	13.7338	855.575	-3789.54	-3973.85	-322.953
	13.7331	847.184	-3722.09	-3991.47	-106.709
	13.7325	932.939	-3917.27	-4106.19	-47.6602
	13.7319	674.599	-4108.33	-3879.06	-37.0586
	13.7313	472.241	-4004.71	-3800.55	-266.717
	13.7307	604.458	-4089.1	-3753.31	-81.0801
	13.7301	469.146	-4001.03	-3647.57	-92.4141
	13.7295	424.924	-4051.65	-3668.13	78.3984
	13.7289	499.994	-3774.89	-3706.71	-79.9512
	13.7283	386.91	-3644.65	-3659.72	-188.301
	13.7277	338.576	-3646.22	-3930.44	-79.4238
	13.727	738.987	-4098.01	-4047.69	-206.01
	13.7264	760.198	-3931.23	-3913.47	-213.178
	13.7258	744.533	-3957.18	-3954.72	-251.396
	13.7252	493.735	-3890.23	-3777.25	-109.893
	13.7246	518.876	-3981.46	-3752.59	-34.873
	13.724	639.272	-4182.08	-3810.76	-216.902
	13.7234	601.83	-4000.06	-3704.14	-347.947
	13.7228	492.28	-4083.71	-3787.12	-124.189
	13.7222	551.567	-3887.63	-3920.69	-194.98
	13.7216	703.47	-3891.55	-3623.7	-122.154
	13.721	610.622	-3666.65	-3529.28	-210.281
	13.7203	1185.78	-3969.59	-3667.37	-224.959
	13.7197	952.333	-4039.59	-3706.31	-174.234
	13.7191	629.659	-3885.15	-3728.11	-251.922
	13.7185	746.038	-3836.49	-3642.79	-177.779
	13.7179	521.227	-4006.41	-4066.58	-24.1582
	13.7173	519.646	-4113.3	-3763.73	-95.2031
	13.7167	639.278	-4166.66	-3876.99	-201.529
	13.7161	158.519	-4018.11	-3979.5	-244.398
	13.7155	380.44	-3718.54	-4281.02	-322.441
	13.7149	750.686	-3975.63	-4090.65	-179.891
	13.7142	650.746	-3906.18	-3919.34	-152.723
	13.7136	647.062	-4063.09	-3719.34	-36.168
	13.713	746.356	-3776.36	-3538.68	-122.211
	13.7124	703.336	-4036.55	-4086.35	-303.029
	13.7118	364.192	-4152.57	-3844.08	-402.639
	13.7112	327.788	-4155.05	-3497.97	-189.885
	13.7106	227.953	-4099.63	-3637.06	-202.594
	13.71	454.527	-3943.1	-3624.93	-42.2539
	13.7094	504.557	-4105.65	-3787.81	-51.3184
	13.7088	491.765	-4088.89	-3567.28	-290.051
	13.7081	650.602	-3847.16	-3529.73	-184.24
	13.7075	661.417	-3810.92	-4017.75	81.2266
	13.7069	815.313	-4116.03	-3986.39	-60.3457
	13.7063	621.216	-4072.39	-3880.97	-148.4
	13.7057	687.597	-4086.67	-3898.95	-280.629
	13.7051	672.457	-3875.21	-3909.97	-391.379
	13.7045	499.863	-4139.92	-4195.03	-511.332
	13.7039	601.34	-4005.97	-4244.5	-463.262
	13.7033	714.016	-4144.11	-4192.3	-313.492
	13.7027	666.592	-4169.94	-3883.92	-187.182
	13.702	581.302	-3975.71	-3738.39	-92.334
	13.7014	772.526	-4022.88	-3891.81	-172.531
	13.7008	689.571	-3678.34	-3917.06	18.9629
	13.7002	1092.08	-4142.45	-3724.33	-71.8887
	13.6996	1017.91	-4166.58	-3959.78	79.4238
	13.699	732.051	-3796	-4089.65	118.445
	13.6984	716.358	-3735.32	-3809.12	-120.416
	13.6978	555.097	-3994.83	-3634.19	-86.2832
	13.6972	738.29	-3821.8	-3944.05	-292.002
	13.6966	973.876	-3907.66	-3796.86	-424.463
	13.6959	655.934	-4291.24	-3841.99	-58.8398
	13.6953	313.917	-4227.07	-3757.64	-226.643
	13.6947	418.116	-4077.29	-3825.82	113.982
	13.6941	533.123	-3967.87	-3946.6	61.3672
	13.6935	503.995	-3885.29	-3935.78	-150.416
	13.6929	435.751	-4243.48	-4215.15	11.4531
	13.6923	606.671	-4121.17	-3956.18	-293.082
	13.6917	632.571	-4208.06	-3714.62	-195.965
	13.6911	625.248	-4313.26	-3864.03	-356.619
	13.6905	687.524	-4164.33	-4016.7	-418.627
	13.6898	614.161	-3977.84	-3729.54	-174.246
	13.6892	537.313	-4146.12	-3511.86	-274.777
	13.6886	430.696	-4099.25	-3677.9	-368.361
	13.688	368.925	-4227.28	-3633.21	-189.219
	13.6874	412.707	-4301.03	-3713.64	-176.691
	13.6868	393.292	-3825.9	-3975.04	-68.9512
	13.6862	636.438	-4007.13	-4213.08	43.0781
	13.6856	683.723	-3884.8	-4092.77	-243.457
	13.685	536.473	-3806.79	-4151.69	-148.006
	13.6844	503.111	-4028.54	-4043.12	-69.3809
	13.6837	659.808	-4187.5	-3787.1	-157.625
	13.6831	584.662	-3801.78	-3818.65	-294.311
	13.6825	728.906	-3883.81	-3952.87	-356.926
	13.6819	624.377	-4102.02	-3785.78	-421.861
	13.6813	349.035	-4198.63	-3968.26	-342.348
	13.6807	749.499	-4455.79	-3982.19	-468.064
	13.6801	919.793	-4245.56	-4097.27	-238.301
	13.6795	1203.66	-4214.16	-4016.72	-149.15
	13.6789	1075.75	-4142.64	-4133.69	-152.305
	13.6783	827.303	-4186.15	-4043.58	-50.0684
	13.6776	411.406	-4204.99	-3819.06	86.6035
	13.677	298.391	-3880.76	-3842.43	-138.865
	13.6764	424.824	-3999.65	-3844.46	-293.611
	13.6758	581.372	-4169.44	-3759.34	-66.5938
	13.6752	471.213	-4151.93	-3737.71	-184.123
	13.6746	472.947	-3759.38	-4251.69	-154.9
	13.674	692.364	-3719.33	-4358.42	-212.643
	13.6734	707.255	-4047.76	-3919.96	-101.676
	13.6728	693.042	-4031.34	-3783.78	-206.367
	13.6722	489.874	-3899.11	-3749.54	-89.668
	13.6715	411.668	-3831.55	-3819.27	-86.1113
	13.6709	499.409	-3863.91	-3948.5	-396.391
	13.6703	619.207	-3723.23	-3802.2	-373.008
	13.6697	694.861	-3732.44	-3928.52	-226.574
	13.6691	725.696	-4128.46	-4012.97	75.166
	13.6685	977.886	-4325.66	-4142.85	-29.8203
	13.6679	923.146	-4045.56	-3729	-122.943
	13.6673	888.702	-3813.7	-3930.77	61.5234
	13.6667	989.066	-3768.12	-3910.7	77.0469
	13.6661	925.454	-3914.25	-3586.6	-90.4082
	13.6654	761.632	-4104.87	-3731.69	-206.697
	13.6648	813.626	-3937.8	-3642.46	-95.043
	13.6642	872.252	-4096.1	-3475.8	-106.613
	13.6636	403.146	-4050.72	-3788.86	-418.172
	13.663	487.35	-4087.03	-4031.99	-268.441
	13.6624	505.131	-3715.19	-3969.54	-216.355
	13.6618	341.519	-4216.68	-4056.37	-263.488
	13.6612	560.299	-4155.59	-4108.15	-177.451
	13.6606	550.307	-3958.67	-4208.23	-241.604
	13.66	538.537	-4325.97	-4079.46	-135.988
	13.6594	455.118	-4456.06	-4040.73	-319.881
	13.6587	135.167	-4124.7	-3426.01	-443.914
	13.6581	277.323	-4017.14	-3229.5	-417.312
	13.6575	680.202	-4006.68	-3411.76	-354.998
	13.6569	660.294	-4003.9	-3544.51	-72.8379
	13.6563	313.668	-4151.02	-3660.75	-93.209
	13.6557	182.658	-4195.23	-3607.73	-197.135
	13.6551	462.611	-4021.21	-3829.56	-368.07
	13.6545	581.46	-4337.01	-4094.93	-269.916
	13.6539	403.78	-4124.8	-4079.94	-260.797
	13.6533	302.697	-3926.66	-3899.07	-344.682
	13.6526	596.181	-4090.7	-3747.2	-268.014
	13.652	823.946	-4110.94	-3684.6	-411.689
	13.6514	768.029	-4081.71	-3556.54	-238.863
	13.6508	623.424	-3836.41	-3650.5	-198.506
	13.6502	950.262	-4069.54	-3742.32	-129.91
	13.6496	986.545	-4087.12	-3557.27	-40.7031
	13.649	803.878	-4179.27	-3620.61	-344.227
	13.6484	664.649	-3958.96	-3595.52	-455.137
	13.6478	461.871	-3982.25	-3918.99	-407.229
	13.6472	355.468	-4088.8	-3873.59	-378.596
	13.6465	587.76	-4304.37	-3771.11	-180.928
	13.6459	591.229	-4163.52	-4073.48	-205.562
	13.6453	599.988	-3877.3	-3901.79	-243.186
	13.6447	808.39	-3808.22	-3807.83	-181.068
	13.6441	811.705	-3919.79	-3580.09	-121.5
	13.6435	694.203	-3928.02	-3609	-102.895
	13.6429	500.176	-3812.69	-3540.6	-194.533
	13.6423	411.518	-4089.45	-3636.44	-105.734
	13.6417	397.432	-3988.39	-3937.13	-266.783
	13.6411	538.009	-4123.56	-4187.23	-264.232
	13.6404	433.488	-4148.26	-3944.79	-255.717
	13.6398	404.918	-4086.79	-3977.09	-270.703
	13.6392	404.034	-4203.81	-4061.98	-292.057
	13.6386	656.053	-4185.55	-3661.83	-85.6231
	13.638	569.969	-3783.59	-3907.97	72.0762
	13.6374	471.077	-4194.26	-3939.19	222.928
	13.6368	378.217	-4301.1	-4039.14	78.4824
	13.6362	248.911	-4040.42	-4203.61	-20.791
	13.6356	566.092	-3972.94	-4315.46	132.293
	13.635	604.851	-3807.65	-4265.58	-472.037
	13.6343	368.236	-4014.54	-4005.35	-348.719
	13.6337	745.574	-3998.54	-3928.51	-310.529
	13.6331	574.705	-4199.32	-4017.11	-99.5312
	13.6325	433.611	-3911.9	-3878.32	-162.135
	13.6319	501.387	-4008.35	-3943.98	-340.426
	13.6313	760.56	-4029.58	-3753.51	-305.998
	13.6307	715.921	-4086.56	-3856.59	-92.5898
	13.6301	293.525	-4081.21	-3700.28	121.82
	13.6295	314.218	-4017.39	-3691.12	123.664
	13.6289	506.162	-3950.11	-3769.57	8.25195
	13.6283	375.274	-3714.56	-3718.4	-146.336
	13.6276	388.308	-3753.99	-3683.08	-288.824
	13.627	264.773	-4057.73	-3924.78	-179.51
	13.6264	138.125	-4054.51	-4345.6	-205.316
	13.6258	424.979	-4194.46	-4248.3	-118.898
	13.6252	515.601	-3974.99	-3892.74	-33.9707
	13.6246	329.693	-3842.7	-3880.61	-353.223
	13.624	300.508	-3820.76	-3531.55	-288.137
	13.6234	542.152	-3764.62	-3701.94	-270.797
	13.6228	784.027	-3760.45	-3956.96	-308.842
	13.6222	630.616	-3935.25	-3862.69	-515.938
	13.6215	845.617	-3825.32	-3847.12	-276.926
	13.6209	567.65	-4077.96	-3636.44	-333.975
	13.6203	476.646	-4149.75	-3754.34	-328.914
	13.6197	311.08	-4083.37	-3759.13	-307.07
	13.6191	449.228	-4076.88	-3832.61	-235.139
	13.6185	388.829	-3995.17	-3665.42	-168.863
	13.6179	326.801	-4060.14	-3667.75	-361.16
	13.6173	395.032	-4244.49	-3649.39	-223.676
	13.6167	480.053	-4336.38	-3856.46	-315.49
	13.6161	631.853	-4003.27	-4026.06	-350.131
	13.6154	577.152	-3920.15	-4117.51	-378.688
	13.6148	458.176	-3924.24	-3867.77	-273.352
	13.6142	789.838	-4239.32	-3791.37	-287.201
	13.6136	604.069	-4225.13	-3745.14	-235.064
	13.613	623.121	-4008.54	-3916.42	-282.279
	13.6124	785.941	-4024.89	-3945.23	-206.426
	13.6118	970.382	-4092.58	-3906.92	64.7344
	13.6112	1154.35	-4232.12	-3753.81	116.367
	13.6106	809.785	-3911.12	-3905.92	-279.475
	13.61	666.835	-3947.45	-3758.96	-250.594
	13.6093	360.815	-3945.71	-3544.98	-270.631
	13.6087	290.179	-3766.01	-3671.31	-306.189
	13.6081	523.888	-3890.56	-3744.84	-239.617
	13.6075	546.446	-4236.87	-4022.79	-213.148
	13.6069	515.856	-4007.09	-3942.41	-410.619
	13.6063	635.896	-4088.23	-3642.77	-479.885
	13.6057	610.294	-4033.28	-3766.04	-385.723
	13.6051	803.523	-3639.72	-4060.08	-386.93
	13.6045	718.051	-3827.68	-3929.13	-215.693
	13.6039	483.417	-3691.23	-3929.05	-32.5879
	13.6032	652.572	-3626.11	-3947.25	-112.852
	13.6026	618.511	-3840.86	-3807.85	-369.256
	13.602	521.716	-3854.3	-4008.19	-277.754
	13.6014	779.762	-3711.38	-3602.79	-129.242
	13.6008	594.617	-3729.35	-4005.53	-391.213
	13.6002	635.138	-3858.88	-4027.21	-423.42
	13.5996	583.092	-3940.87	-3957.46	-239.311
	13.599	377.442	-4225.78	-3780.07	-182.232
	13.5984	561.171	-4251.36	-3504.01	-11.25
	13.5978	506.943	-3785.36	-3606.21	-108.416
	13.5972	643.399	-3787.78	-3879.49	-185.078
	13.5966	362.921	-4211.58	-3847.32	-419.838
	13.5959	425.682	-4103.64	-3718.99	-230.959
	13.5953	616.264	-4220.15	-4022.68	-242.092
	13.5947	900.876	-4335.03	-3768.02	28.1895
	13.5941	972.916	-4150.12	-3684.9	-9.73047
	13.5935	919.759	-4191.47	-4031.45	-311.695
	13.5929	655.29	-4220.95	-4172.12	-134.998
	13.5923	695.671	-4303.58	-4126.84	-261.883
	13.5917	820.549	-4246.94	-3930.44	-415.061
	13.5911	518.446	-4359.6	-3755.2	-236.652
	13.5905	662.432	-4176.62	-3729.15	-352.674
	13.5898	741.85	-3989.31	-3805.63	-368.953
	13.5892	834.655	-3892.23	-4002.75	-333.229
	13.5886	690.583	-4027.37	-4067.04	-215.141
	13.588	672.593	-4135.07	-3972.71	-232.15
	13.5874	326.11	-4378.88	-4092.55	-392.121
	13.5868	445.001	-4155.04	-4070.06	-341.258
	13.5862	748.248	-4116.81	-3992.2	-275.668
	13.5856	716.497	-4179.38	-4018.4	-362.789
	13.585	722.213	-4079.16	-3989.77	-376.072
	13.5844	563.32	-4117.44	-3860.78	-389.908
	13.5837	516.095	-3733.49	-3599.38	-34.418
	13.5831	647.721	-3857.51	-3659.07	75.916
	13.5825	818.951	-3943.77	-4030.59	-271.393
	13.5819	714.139	-4162.42	-4004.58	-280.758
	13.5813	864.702	-4223.1	-3712.9	-501.133
	13.5807	725.471	-4145.57	-3708.39	-445.268
	13.5801	633.326	-3688.58	-3585.66	-310.365
	13.5795	566.307	-3908.75	-3860.03	-412.723
	13.5789	567.636	-3970.63	-3968.94	-165.629
	13.5783	562.816	-3849.61	-4001.38	-116.123
	13.5776	447.154	-3713.08	-3918.92	-57.5098
	13.577	375.998	-3749.44	-3824.86	-99.0938
	13.5764	216.522	-3923.68	-3542.24	-162.91
	13.5758	465.625	-4029.81	-3673.37	-372.135
	13.5752	583.815	-4143.68	-3881.93	-518.676
	13.5746	582.432	-4080.92	-3674.31	-512.801
	13.574	433.222	-4159.16	-3580.18	-324.637
	13.5734	632.889	-4337.95	-3963.63	-307.203
	13.5728	412.886	-4097.83	-3836.61	-379.639
	13.5722	402.004	-3687	-3695.54	-242.125
	13.5715	238.618	-3773.43	-3782.03	-54.5176
	13.5709	412.356	-4001.83	-3586.76	-144.459
	13.5703	369.125	-3682	-3476.88	-288.434
	13.5697	540.233	-3708.48	-3927.84	-456.682
	13.5691	507.724	-4000.23	-3992.06	-273.92
	13.5685	433.096	-4121.22	-3995.66	-196.359
	13.5679	447.8	-3985.32	-3929	-343.783
	13.5673	563.785	-3853.61	-4082.44	-284.688
	13.5667	679.803	-3827.48	-3802.44	87.043
	13.5661	708.578	-3992.5	-4078.18	-286.027
	13.5655	808.941	-4143.35	-3871.94	-206.758
	13.5648	717.835	-4289.23	-3935.07	-206.148
	13.5642	648.561	-4122.14	-3973.34	-15.7051
	13.5636	717.399	-4238.99	-3726.74	-181.783
	13.563	858.056	-4154.15	-3637.37	-89.2246
	13.5624	831.525	-4286.93	-3769.1	-48.793
	13.5618	623.939	-4139.41	-3663.32	-68.7812
	13.5612	764.784	-3819.27	-4098.02	-152.732
	13.5606	783.416	-4012	-4008.97	-98.3789
	13.56	663.049	-4181.68	-4006.97	-143.465
	13.5594	463.583	-4106.05	-3930.26	-4.54297
	13.5587	444.803	-3918.37	-3801.99	7.98438
	13.5581	458.548	-4169.64	-3605.08	-286.332
	13.5575	370.83	-4289.74	-3758.34	-243.584
	13.5569	618.226	-4217.65	-3797.4	-73.4414
	13.5563	475.157	-3962.11	-3988.63	-44.6719
	13.5557	265.512	-4066.85	-3926.71	-155.555
	13.5551	487.143	-3924.74	-3631.21	-298.805
	13.5545	584.25	-4005.79	-3729.27	-81.6426
	13.5539	792.503	-3925.05	-3780.2	-194.279
	13.5533	627.978	-4102.02	-4029.08	-335.857
	13.5526	605.179	-4256.84	-3937.08	-354.178
	13.552	634.431	-4040.64	-3968.83	-407.043
	13.5514	493.136	-3873.94	-3932.38	-16.4297
	13.5508	574.729	-4059.71	-3946.81	-45.8867
	13.5502	387.086	-4021.18	-4173.23	-171.842
	13.5496	458.011	-4101.21	-4104.5	-342.385
	13.549	747.589	-3995.2	-3977.67	-101.283
	13.5484	646.586	-3967.45	-3591.49	-322.83
	13.5478	448.444	-3881.95	-3617.91	-248.867
	13.5472	488.317	-3977.03	-3967.54	-142.416
	13.5465	531.173	-4065.08	-4094.18	-318.473
	13.5459	698.356	-4050.42	-4203.9	-335.852
	13.5453	762.747	-3996.54	-3949.77	-105.809
	13.5447	596.417	-4237.23	-4035.55	-105.234
	13.5441	576.247	-4074.71	-3819.49	65.5606
	13.5435	544.105	-3908.71	-3733.14	-42.6562
	13.5429	302.776	-3770.51	-3816.26	-240.031
	13.5423	186.431	-3667.88	-3628.77	-318.637
	13.5417	344.95	-3726.89	-3896.47	-47.6387
	13.5411	250.41	-3909.85	-3871.3	-191.26
	13.5404	303.513	-4198.32	-3906.5	-90.8613
	13.5398	545.188	-4286.63	-3770.88	-156.963
	13.5392	716.067	-4062.14	-3897.2	-184.262
	13.5386	429.97	-4419.5	-3888.87	-52.7148
	13.538	573.217	-4468.02	-3882.2	-233.504
	13.5374	631.812	-3897.13	-3876.81	-288.443
	13.5368	605.523	-4095.86	-4204.03	-172.068
	13.5362	942.599	-3949.69	-3982.02	-224.205
	13.5356	708.2	-3826.73	-3789.62	-342.475
	13.535	525.873	-3985.34	-3894.78	-454.312
	13.5343	511.611	-4025.8	-4038.32	-122.113
	13.5337	388.023	-4156.42	-3984.4	-359.525
	13.5331	383.803	-4289.24	-4116.16	-465.395
	13.5325	511.434	-4205.34	-4359.7	-447.723
	13.5319	597.067	-4060.3	-4174.9	-369.146
	13.5313	578.106	-3850.47	-3892.39	-421.611
	13.5307	249.735	-4072.77	-3945.51	-497.779
	13.5301	240.054	-3797.03	-4176.26	-301.627
	13.5295	436.851	-3915.63	-4106.02	-565.008
	13.5289	766.229	-4211.88	-3859.95	-502.445
	13.5282	731.188	-4107.79	-3914.93	-489.793
	13.5276	193.77	-4258.1	-3769.54	-341.377
	13.527	457.486	-4066.58	-3712.65	-155.393
	13.5264	727.727	-3976.98	-3822.58	-376.309
	13.5258	748.838	-4040.29	-3852.6	-135.217
	13.5252	712.514	-4269.57	-3644.95	-189.902
	13.5246	831.394	-4103.44	-3612.53	-104.684
	13.524	529.941	-4119.36	-3772.09	-226.746
	13.5234	470.672	-4006.29	-3877.96	-205.199
	13.5228	375.067	-4041.51	-4103.8	-248.123
	13.5221	638.141	-3999.97	-3766.21	-504.859
	13.5215	334.811	-3859.38	-3438.5	-798.736
	13.5209	295.976	-3789.04	-3681.49	-393.719
	13.5203	423.122	-3892.26	-3957.91	-344.443
	13.5197	164.622	-4166.67	-4025.1	-397.834
	13.5191	364.813	-4184.06	-3969.6	-312.439
	13.5185	325.666	-4239.69	-3693.91	-384.129
	13.5179	606.926	-4153.43	-3515.98	-484.713
	13.5173	771.201	-4349.31	-3541.6	-4.83594
	13.5167	674.86	-4176.68	-3804.78	-35.127
	13.516	375.738	-3735.79	-3767.05	-184.732
	13.5154	431.635	-4227.48	-3932.79	202.459
	13.5148	248.035	-4235.65	-3756.31	219.422
	13.5142	202.732	-4072.34	-3651.86	195.051
	13.5136	178.777	-3865.02	-3630.07	44.1348
	13.513	591.056	-4054.65	-3780.76	-97.3008
	13.5124	526.2	-4336.04	-4101.26	-147.086
	13.5118	478.59	-4294.82	-3957.79	-230.986
	13.5112	381.134	-4348.44	-3802.64	49.459
	13.5106	320.142	-4209.43	-3760.03	35.0391
	13.5099	550.796	-4261.24	-3698.68	2.56641
	13.5093	350.144	-4275.51	-3812.79	-317.082
	13.5087	351.454	-4201.36	-3794.93	-152.287
	13.5081	285.494	-4283.61	-3789.25	-147.564
	13.5075	433.753	-4615.55	-3723.19	-284.256
	13.5069	742.281	-4398.25	-4001.37	-295.697
	13.5063	849.225	-4175.18	-3836.35	17.7617
	13.5057	733.485	-3942.07	-3723.65	158.746
	13.5051	694.312	-3842.87	-3622.73	-154.113
	13.5045	775.982	-4157.05	-3899.56	-205.875
	13.5039	828.881	-4039.91	-3957.45	-188.146
	13.5032	717.002	-3822.12	-3852.09	-191.152
	13.5026	685.414	-3779.51	-3885.77	-260.605
	13.502	683.078	-3805.02	-4249.67	-126.582
	13.5014	692.831	-3892.96	-4107.53	-60.0234
	13.5008	436.317	-3847.76	-3910.73	62.8984
	13.5002	221.496	-3682.95	-3705.58	-150.1
	13.4996	570.337	-3611.32	-3665.45	-568.941
	13.499	588.384	-3613.53	-3708.65	-357.58
	13.4984	771.137	-3797.08	-3933.46	-229.475
	13.4978	554.826	-4187.05	-3746.49	-28.0801
	13.4971	455.011	-4296.38	-3950.12	-148.998
	13.4965	780.938	-3988.57	-3950.62	-195.842
	13.4959	689.733	-4021.28	-3788.27	-217.879
	13.4953	523.035	-4085.59	-3934.88	-256.107
	13.4947	531.284	-4006.78	-4178.46	-135.07
	13.4941	870.435	-4162.65	-3998.08	-354.33
	13.4935	725.958	-4099.65	-3987.29	-441.371
	13.4929	575.98	-4184.23	-4239.2	-293.408
	13.4923	489.109	-3913.94	-4160.42	-214.412
	13.4917	397.966	-3675.15	-3867.53	-46.0742
	13.491	484.887	-4053.83	-3826.91	77.1231
	13.4904	424.666	-4049.33	-3902.27	-160.141
	13.4898	526.696	-3847.67	-3936.93	-197.545
	13.4892	331.482	-3809.17	-4109.71	-121.445
	13.4886	329.613	-3996.32	-4117.49	92.207
	13.488	102.046	-3993.8	-4004.97	-260.805
	13.4874	154.355	-3762.41	-4086.46	-256.877
	13.4868	251.635	-3980.62	-4020.02	-345.811
	13.4862	758.227	-4089.24	-3599.83	-246.229
	13.4856	1125.21	-4046.83	-3690.54	-262.066
	13.4849	839.615	-3928.85	-3913.57	-188.48
	13.4843	720.196	-3826.35	-3791.46	39.373
	13.4837	635.57	-3708.94	-3729.59	-40.5098
	13.4831	326.927	-3794.74	-3782.09	-165.547
	13.4825	337.833	-3837.84	-4061.1	-202.133
	13.4819	637.055	-3776.83	-3992.88	-145.666
	13.4813	362.372	-3799.98	-3873.76	-172.033
	13.4807	233.405	-3970.42	-4039.2	-124.424
	13.4801	208.018	-4150.25	-4238.23	-158.385
	13.4795	372.652	-3989.62	-4088.47	-409.301
	13.4789	567.307	-4008.36	-3777.27	-188.5
	13.4782	540.687	-4126.74	-3638.84	-288.92
	13.4776	417.716	-4036.48	-3864.16	-345.521
	13.477	687.508	-4085.54	-3725.81	-273.553
	13.4764	640.444	-4252.93	-3815.72	-170.863
	13.4758	582.9	-4247.53	-4035.63	-212.566
	13.4752	287.423	-4043.58	-3935.21	-95.7637
	13.4746	452.188	-3797.94	-3882.62	-168.924
	13.474	655.13	-3848.82	-3882.98	8.82617
	13.4734	346.285	-3812.25	-3570.84	82.0312
	13.4728	809.358	-3961.85	-3612.29	-22.957
	13.4721	645.787	-4069.75	-3771.04	-280.457
	13.4715	479.183	-3873.39	-3812.06	27.6836
	13.4709	378.292	-3649.41	-3800.67	-69.375
	13.4703	526.978	-3821.28	-3996	-271.049
	13.4697	531.493	-3944.51	-3798.81	-370.6
	13.4691	629.493	-4021.19	-3658.09	-315.33
	13.4685	571.084	-3990.56	-3405.6	-352.078
	13.4679	466.29	-3799.18	-3813.5	-223.334
[truncated: 30,773 more rows]

## Sheet: Figure S4
	Figure S4 panel A (left)							Figure S4 panel A (right)														Figure S4 panel B
		Normalized volume						WT			K39Q			K39R			K39E					WT			K39Q			K39R			K39E
	Diameter (nm)	WT	K39E	K39Q	K39R			m/z	Intensity	Normalized intensity	m/z	Intensity	Normalized intensity	m/z	Intensity	Normalized intensity	m/z	Intensity	Normalized intensity			m / z	Intensity	Normalized intensity	m / z	Intensity	Normalized intensity	m / z	Intensity	Normalized intensity	m / z	Intensity	Normalized intensity
	0.4	0	0	0	0			4990.24	305	0.02378	4989.56	128	0.00779	4989.56	270	0.01134	4990.24	210	0.00895			499.669	26	0.000533027	499.794	3	4.36332e-05	499.951	35	0.000311599	499.761	26	0.000124037
	0.46323	0	0	0	0			4990.56	302	0.02355	4989.88	159	0.00968	4989.88	258	0.01083	4990.56	206	0.00878			499.676	31	0.000635532	499.801	0	0	499.958	18	0.000160251	499.768	10	4.77065e-05
	0.53646	0	0	0	0			4990.88	282	0.02199	4990.2	165	0.01005	4990.2	247	0.01037	4990.88	223	0.00951			499.683	15	0.000307516	499.808	0	0	499.965	5	4.45141e-05	499.776	4	1.90826e-05
	0.62126	0	0	0	0			4991.2	270	0.02105	4990.52	162	0.00986	4990.52	264	0.01109	4991.2	230	0.00981			499.69	4	8.20042e-05	499.815	4	5.81776e-05	499.972	21	0.000186959	499.783	3	1.4312e-05
	0.71947	0	0	0	0			4991.52	283	0.02207	4990.84	164	0.00999	4990.84	256	0.01075	4991.52	239	0.01019			499.698	1	2.0501e-05	499.822	24	0.000349066	499.979	67	0.000596489	499.79	0	0
	0.8332	0	0	0	0			4991.84	298	0.02324	4991.15	166	0.01011	4991.15	279	0.01172	4991.84	249	0.01062			499.705	1	2.0501e-05	499.829	25	0.00036361	499.986	45	0.000400627	499.797	4	1.90826e-05
	0.96492	0	0	0	0			4992.15	330	0.02573	4991.47	165	0.01005	4991.47	276	0.01159	4992.15	254	0.01083			499.712	0	0	499.837	11	0.000159988	499.993	46	0.00040953	499.804	11	5.24772e-05
	1.11745	0	0	0	0			4992.47	312	0.02433	4991.79	186	0.01133	4991.79	305	0.01281	4992.47	263	0.01121			499.719	0	0	499.844	2	2.90888e-05	500	58	0.000516363	499.811	27	0.000128808
	1.29409	0	0	0	0			4992.79	308	0.02402	4992.11	181	0.01102	4992.11	313	0.01314	4992.79	261	0.01113			499.726	0	0	499.851	0	0	500.008	26	0.000231473	499.818	30	0.00014312
	1.49866	0	0	0	0			4993.11	304	0.0237	4992.43	170	0.01035	4992.43	317	0.01331	4993.11	257	0.01096			499.733	0	0	499.858	0	0	500.015	7	6.23197e-05	499.826	102	0.000486606
	1.73557	0	0	0	0			4993.43	308	0.02402	4992.75	162	0.00986	4992.75	302	0.01268	4993.43	259	0.01104			499.74	0	0	499.865	0	0	500.022	3	2.67085e-05	499.833	123	0.00058679
	2.00993	0	0	0	0			4993.75	303	0.02363	4993.07	167	0.01017	4993.07	329	0.01382	4993.75	240	0.01023			499.748	13	0.000266514	499.872	1	1.45444e-05	500.029	9	8.01254e-05	499.84	62	0.00029578
	2.32766	0.0101	0.02846	0.05122	0			4994.07	289	0.02253	4993.39	180	0.01096	4993.39	319	0.0134	4994.07	252	0.01074			499.755	17	0.000348518	499.879	0	0	500.036	31	0.000275987	499.847	21	0.000100184
	2.69561	0.16992	0.29386	0.29947	0.14361			4994.39	291	0.02269	4993.71	178	0.01084	4993.71	307	0.01289	4994.39	242	0.01032			499.762	7	0.000143507	499.886	24	0.000349066	500.043	23	0.000204765	499.854	6	2.86239e-05
	3.12173	0.60448	0.7915	0.72609	0.57712			4994.71	299	0.02331	4994.02	189	0.01151	4994.02	308	0.01293	4994.71	238	0.01015			499.769	2	4.10021e-05	499.894	44	0.000639953	500.05	19	0.000169154	499.861	17	8.11011e-05
	3.61521	1	1	1	1			4995.02	288	0.02246	4994.34	177	0.01078	4994.34	290	0.01218	4995.02	220	0.00938			499.776	1	2.0501e-05	499.901	19	0.000276344	500.057	25	0.00022257	499.868	30	0.00014312
	4.1867	0.94701	0.72245	0.90721	0.94988			4995.34	288	0.02246	4994.66	176	0.01072	4994.66	275	0.01155	4995.34	230	0.00981			499.783	0	0	499.908	6	8.72664e-05	500.065	10	8.90282e-05	499.875	12	5.72478e-05
	4.84853	0.55421	0.31928	0.58749	0.49021			4995.66	277	0.0216	4994.98	180	0.01096	4994.98	286	0.01201	4995.66	226	0.00964			499.79	0	0	499.915	0	0	500.072	3	2.67085e-05	499.883	8	3.81652e-05
	5.61499	0.19435	0.07764	0.2758	0.10681			4995.98	261	0.02035	4995.3	193	0.01175	4995.3	285	0.01197	4995.98	216	0.00921			499.798	0	0	499.922	3	4.36332e-05	500.079	3	2.67085e-05	499.89	29	0.000138349
	6.5026	0.03234	0.00692	0.09032	0			4996.3	254	0.01981	4995.62	197	0.012	4995.62	283	0.01188	4996.3	219	0.00934			499.805	0	0	499.929	19	0.000276344	500.086	4	3.56113e-05	499.897	26	0.000124037
	7.53052	0.000532205	0	0.01958	0			4996.62	221	0.01723	4995.94	199	0.01212	4995.94	280	0.01176	4996.62	211	0.009			499.812	0	0	499.936	18	0.000261799	500.093	0	0	499.904	27	0.000128808
	8.72094	0	0	0.00284	0			4996.94	231	0.01801	4996.26	188	0.01145	4996.26	264	0.01109	4996.94	214	0.00912			499.819	0	0	499.943	7	0.000101811	500.1	0	0	499.911	54	0.000257615
	10.0995	0	0	0.000220996	0			4997.26	222	0.01731	4996.58	168	0.01023	4996.58	250	0.0105	4997.26	222	0.00946			499.826	4	8.20042e-05	499.951	2	2.90888e-05	500.107	8	7.12225e-05	499.918	35	0.000166973
	11.6961	0	0	0	0			4997.58	221	0.01723	4996.9	155	0.00944	4996.9	246	0.01033	4997.58	230	0.00981			499.833	3	6.15031e-05	499.958	0	0	500.115	54	0.000480752	499.925	16	7.63304e-05
	13.545	0	0	0	0			4997.9	243	0.01895	4997.22	165	0.01005	4997.22	245	0.01029	4997.9	207	0.00883			499.84	0	0	499.965	0	0	500.122	84	0.000747837	499.933	33	0.000157431
	15.6862	0	0	0	0			4998.22	219	0.01708	4997.53	178	0.01084	4997.53	229	0.00962	4998.22	189	0.00806			499.848	0	0	499.972	0	0	500.129	50	0.000445141	499.94	77	0.00036734
	18.1658	0	0	0	0			4998.53	209	0.0163	4997.85	164	0.00999	4997.85	226	0.00949	4998.53	172	0.00733			499.855	4	8.20042e-05	499.979	4	5.81776e-05	500.136	20	0.000178056	499.947	78	0.000372111
	21.0374	0	0	0	0			4998.85	221	0.01723	4998.17	174	0.0106	4998.17	245	0.01029	4998.85	180	0.00767			499.862	43	0.000881545	499.986	17	0.000247255	500.143	6	5.34169e-05	499.954	39	0.000186055
	24.363	0	0.000112228	0	0			4999.17	224	0.01747	4998.49	191	0.01163	4998.49	263	0.01104	4999.17	189	0.00806			499.869	70	0.00144	499.993	34	0.000494509	500.15	3	2.67085e-05	499.961	57	0.000271927
	28.2143	0	0.000371048	0	0			4999.49	228	0.01778	4998.81	197	0.012	4998.81	278	0.01167	4999.49	195	0.00831			499.876	32	0.000656033	500.001	39	0.000567231	500.157	0	0	499.968	57	0.000271927
	32.6744	0	0.000474043	0	0			4999.81	257	0.02004	4999.13	183	0.01114	4999.13	279	0.01172	4999.81	191	0.00814			499.883	17	0.000348518	500.008	20	0.000290888	500.164	0	0	499.975	27	0.000128808
	37.8396	0	0.000288082	2.20225e-06	0			5000.13	275	0.02144	4999.45	179	0.0109	4999.45	254	0.01067	5000.13	184	0.00784			499.89	7	0.000143507	500.015	9	0.0001309	500.172	8	7.12225e-05	499.982	11	5.24772e-05
	43.8212	0	8.9545e-05	2.965e-05	0			5000.45	289	0.02253	4999.77	179	0.0109	4999.77	247	0.01037	5000.45	191	0.00814			499.898	3	6.15031e-05	500.022	5	7.2722e-05	500.179	21	0.000186959	499.99	44	0.000209909
	50.7484	6.63483e-06	4.97837e-05	9.59305e-05	0			5000.77	277	0.0216	5000.09	153	0.00932	5000.09	251	0.01054	5000.77	179	0.00763			499.905	1	2.0501e-05	500.029	1	1.45444e-05	500.186	9	8.01254e-05	499.997	67	0.000319634
	58.7707	3.90539e-05	6.9427e-05	0.000156279	0			5001.09	281	0.02191	5000.41	158	0.00962	5000.41	221	0.00928	5001.09	182	0.00776			499.912	1	2.0501e-05	500.036	1	1.45444e-05	500.193	21	0.000186959	500.004	33	0.000157431
	68.0611	8.78829e-05	5.80032e-05	0.000166622	0			5001.41	261	0.02035	5000.73	145	0.00883	5000.73	208	0.00873	5001.41	186	0.00793			499.919	0	0	500.043	8	0.000116355	500.2	18	0.000160251	500.011	8	3.81652e-05
	78.8202	0.00011958	2.79142e-05	0.000134413	0			5001.73	263	0.02051	5001.05	167	0.01017	5001.05	196	0.00823	5001.73	181	0.00772			499.926	0	0	500.05	28	0.000407243	500.207	16	0.000142445	500.018	5	2.38533e-05
	91.28	0.000128635	6.49683e-06	8.84019e-05	0			5002.04	249	0.01942	5001.36	185	0.01127	5001.36	203	0.00852	5002.04	194	0.00827			499.933	14	0.000287015	500.058	22	0.000319977	500.214	29	0.000258182	500.025	14	6.67891e-05
	105.709	0.000114737	2.56491e-07	5.04972e-05	0			5002.36	258	0.02012	5001.68	176	0.01072	5001.68	211	0.00886	5002.36	235	0.01002			499.94	23	0.000471524	500.065	9	0.0001309	500.221	18	0.000160251	500.032	26	0.000124037
	122.42	7.84886e-05	0	2.75661e-05	0			5002.68	246	0.01918	5002	168	0.01023	5002	228	0.00957	5002.68	245	0.01045			499.948	10	0.00020501	500.072	3	4.36332e-05	500.229	21	0.000186959	500.04	21	0.000100184
	141.772	3.8347e-05	0	1.56865e-05	0			5003	256	0.01996	5002.32	166	0.01011	5002.32	263	0.01104	5003	242	0.01032			499.955	3	6.15031e-05	500.079	0	0	500.236	56	0.000498558	500.047	58	0.000276698
	164.183	1.20191e-05	0	8.87156e-06	0			5003.32	247	0.01926	5002.64	162	0.00986	5002.64	265	0.01113	5003.32	220	0.00938			499.962	0	0	500.086	0	0	500.243	37	0.000329404	500.054	87	0.000415047
	190.137	1.9425e-06	0	4.17824e-06	0			5003.64	239	0.01864	5002.96	155	0.00944	5002.96	263	0.01104	5003.64	224	0.00955			499.969	0	0	500.093	0	0	500.25	23	0.000204765	500.061	119	0.000567707
	220.194	0	1.35732e-05	1.59898e-06	0			5003.96	238	0.01856	5003.28	145	0.00883	5003.28	242	0.01016	5003.96	228	0.00972			499.976	0	0	500.1	0	0	500.257	44	0.000391724	500.068	99	0.000472294
	255.002	0	6.38063e-05	7.25939e-06	0			5004.28	250	0.01949	5003.6	146	0.00889	5003.6	263	0.01104	5004.28	215	0.00917			499.983	0	0	500.108	31	0.000450876	500.264	42	0.000373918	500.075	30	0.00014312
	295.312	0	0.000135694	3.3271e-05	8.04188e-05			5004.6	250	0.01949	5003.92	169	0.01029	5003.92	286	0.01201	5004.6	216	0.00921			499.99	27	0.000553528	500.115	83	0.00121	500.271	50	0.000445141	500.082	12	5.72478e-05
	341.995	1.49182e-05	0.000173426	8.59158e-05	0.000332941			5004.92	253	0.01973	5004.24	161	0.0098	5004.24	293	0.0123	5004.92	210	0.00895			499.998	47	0.000963549	500.122	48	0.000698131	500.278	34	0.000302696	500.09	9	4.29359e-05
	396.058	0.000110058	0.000155788	0.000154911	0.000611593			5005.24	235	0.01832	5004.56	164	0.00999	5004.56	248	0.01041	5005.24	234	0.00998			500.005	30	0.000615031	500.129	19	0.000276344	500.286	12	0.000106834	500.097	60	0.000286239
	458.666	0.000366292	0.000129578	0.000214993	0.000737416			5005.56	243	0.01895	5004.88	150	0.00913	5004.88	261	0.01096	5005.56	231	0.00985			500.012	11	0.000225512	500.136	7	0.000101811	500.293	4	3.56113e-05	500.104	95	0.000453212
	531.172	0.000764781	0.000120247	0.000245106	0.000741294			5005.88	249	0.01942	5005.19	173	0.01053	5005.19	272	0.01142	5005.88	258	0.011			500.019	5	0.000102505	500.143	0	0	500.3	0	0	500.111	43	0.000205138
	615.139	0.00115	9.28199e-05	0.000245287	0.000662839			5006.19	267	0.02082	5005.51	182	0.01108	5005.51	284	0.01193	5006.19	250	0.01066			500.026	3	6.15031e-05	500.15	9	0.0001309	500.307	0	0	500.118	47	0.000224221
	712.379	0.00129	4.32547e-05	0.000224875	0.000458865			5006.51	263	0.02051	5005.83	188	0.01145	5005.83	264	0.01109	5006.51	221	0.00942			500.033	1	2.0501e-05	500.157	22	0.000319977	500.314	0	0	500.125	97	0.000462753
	824.992	0.00106	8.92787e-06	0.000180546	0.000189631			5006.83	257	0.02004	5006.15	169	0.01029	5006.15	257	0.01079	5006.83	215	0.00917			500.04	6	0.000123006	500.165	9	0.0001309	500.321	0	0	500.132	111	0.000529542
	955.406	0.000659443	0	0.000112333	3.06562e-05			5007.15	257	0.02004	5006.47	173	0.01053	5006.47	257	0.01079	5007.15	203	0.00865			500.048	4	8.20042e-05	500.172	0	0	500.328	0	0	500.139	67	0.000319634
	1106.44	0.000297273	0	4.85099e-05	0			5007.47	240	0.01871	5006.79	167	0.01017	5006.79	250	0.0105	5007.47	197	0.0084			500.055	0	0	500.179	0	0	500.335	0	0	500.147	72	0.000343487
	1281.34	6.99738e-05	0	1.36266e-05	0			5007.79	234	0.01825	5007.11	162	0.00986	5007.11	249	0.01046	5007.79	217	0.00925			500.062	0	0	500.186	0	0	500.343	0	0	500.154	119	0.000567707
	1483.89	0	0	2.10139e-06	0			5008.11	225	0.01754	5007.43	154	0.00938	5007.43	248	0.01041	5008.11	215	0.00917			500.069	2	4.10021e-05	500.193	21	0.000305432	500.35	0	0	500.161	110	0.000524772
	1718.47	0	0	0	0			5008.43	257	0.02004	5007.75	177	0.01078	5007.75	233	0.00978	5008.43	223	0.00951			500.076	17	0.000348518	500.2	76	0.00111	500.357	1	8.90282e-06	500.168	67	0.000319634
	1990.12	0	0	0	0			5008.75	260	0.02027	5008.07	188	0.01145	5008.07	261	0.01096	5008.75	207	0.00883			500.083	20	0.000410021	500.207	110	0.0016	500.364	3	2.67085e-05	500.175	79	0.000376881
	2304.72	0	0	0	0			5009.07	244	0.01903	5008.39	175	0.01066	5008.39	297	0.01247	5009.07	242	0.01032			500.09	10	0.00020501	500.215	119	0.00173	500.371	12	0.000106834	500.182	103	0.000491377
	2669.04	0	0	0	0			5009.39	246	0.01918	5008.71	165	0.01005	5008.71	292	0.01226	5009.39	244	0.0104			500.098	2	4.10021e-05	500.222	126	0.00183	500.378	26	0.000231473	500.189	86	0.000410276
	3090.96	0	0	5.91992e-06	0			5009.71	227	0.0177	5009.03	148	0.00901	5009.03	281	0.0118	5009.71	240	0.01023			500.105	5	0.000102505	500.229	102	0.00148	500.385	55	0.000489655	500.197	61	0.00029101
	3579.58	0	0	2.86092e-05	0			5010.03	218	0.017	5009.35	150	0.00913	5009.35	256	0.01075	5010.03	248	0.01057			500.112	32	0.000656033	500.236	54	0.000785397	500.393	105	0.000934796	500.204	35	0.000166973
	4145.44	0	0	7.1669e-05	0			5010.35	230	0.01793	5009.67	163	0.00993	5009.67	271	0.01138	5010.35	230	0.00981			500.119	35	0.000717537	500.243	21	0.000305432	500.4	98	0.000872476	500.211	12	5.72478e-05
	4800.75	0	0	0.000137148	0			5010.67	240	0.01871	5009.99	155	0.00944	5009.99	284	0.01193	5010.67	245	0.01045			500.126	15	0.000307516	500.25	9	0.0001309	500.407	56	0.000498558	500.218	11	5.24772e-05
	5559.64	0	0	0.000144126	0			5010.99	237	0.01848	5010.31	155	0.00944	5010.31	281	0.0118	5010.99	260	0.01109			500.133	4	8.20042e-05	500.257	2	2.90888e-05	500.414	46	0.00040953	500.225	33	0.000157431
	6438.51	0	0	5.59578e-05	0			5011.31	252	0.01965	5010.62	146	0.00889	5010.62	270	0.01134	5011.31	245	0.01045			500.14	0	0	500.264	15	0.000218166	500.421	57	0.000507461	500.232	36	0.000171743
	7456.3	0	0	0	0			5011.62	270	0.02105	5010.94	142	0.00865	5010.94	242	0.01016	5011.62	248	0.01057			500.148	0	0	500.272	13	0.000189077	500.428	76	0.000676614	500.239	23	0.000109725
	8634.99	0	0	0	0			5011.94	261	0.02035	5011.26	144	0.00877	5011.26	246	0.01033	5011.94	237	0.0101			500.155	0	0	500.279	2	2.90888e-05	500.435	71	0.0006321	500.247	15	7.15598e-05
								5012.26	241	0.01879	5011.58	161	0.0098	5011.58	247	0.01037	5012.26	274	0.01168			500.162	0	0	500.286	0	0	500.442	72	0.000641003	500.254	32	0.000152661
								5012.58	241	0.01879	5011.9	147	0.00895	5011.9	232	0.00974	5012.58	253	0.01079			500.169	0	0	500.293	13	0.000189077	500.45	67	0.000596489	500.261	48	0.000228991
								5012.9	243	0.01895	5012.22	145	0.00883	5012.22	228	0.00957	5012.9	242	0.01032			500.176	2	4.10021e-05	500.3	16	0.00023271	500.457	28	0.000249279	500.268	53	0.000252845
								5013.22	259	0.02019	5012.54	127	0.00773	5012.54	212	0.0089	5013.22	236	0.01006			500.183	13	0.000266514	500.307	30	0.000436332	500.464	10	8.90282e-05	500.275	42	0.000200367
								5013.54	248	0.01934	5012.86	130	0.00792	5012.86	207	0.00869	5013.54	223	0.00951			500.19	31	0.000635532	500.314	28	0.000407243	500.471	5	4.45141e-05	500.282	22	0.000104954
								5013.86	236	0.0184	5013.18	130	0.00792	5013.18	224	0.00941	5013.86	207	0.00883			500.198	18	0.000369019	500.322	14	0.000203622	500.478	23	0.000204765	500.289	17	8.11011e-05
								5014.18	227	0.0177	5013.5	142	0.00865	5013.5	240	0.01008	5014.18	227	0.00968			500.205	7	0.000143507	500.329	22	0.000319977	500.485	28	0.000249279	500.297	31	0.00014789
								5014.5	222	0.01731	5013.82	143	0.00871	5013.82	249	0.01046	5014.5	249	0.01062			500.212	5	0.000102505	500.336	12	0.000174533	500.492	43	0.000382821	500.304	24	0.000114496
								5014.82	235	0.01832	5014.14	148	0.00901	5014.14	241	0.01012	5014.82	247	0.01053			500.219	3	6.15031e-05	500.343	4	5.81776e-05	500.499	65	0.000578683	500.311	10	4.77065e-05
								5015.14	236	0.0184	5014.46	156	0.0095	5014.46	245	0.01029	5015.14	244	0.0104			500.226	37	0.000758539	500.35	0	0	500.507	78	0.00069442	500.318	8	3.81652e-05
								5015.46	224	0.01747	5014.78	154	0.00938	5014.78	237	0.00995	5015.46	236	0.01006			500.233	43	0.000881545	500.357	5	7.2722e-05	500.514	64	0.00056978	500.325	32	0.000152661
								5015.78	224	0.01747	5015.1	157	0.00956	5015.1	248	0.01041	5015.78	229	0.00976			500.24	17	0.000348518	500.364	24	0.000349066	500.521	42	0.000373918	500.332	75	0.000357799
								5016.1	245	0.0191	5015.42	161	0.0098	5015.42	245	0.01029	5016.1	222	0.00946			500.248	6	0.000123006	500.371	52	0.000756309	500.528	33	0.000293793	500.339	78	0.000372111
								5016.42	251	0.01957	5015.74	172	0.01047	5015.74	268	0.01125	5016.42	225	0.00959			500.255	10	0.00020501	500.379	56	0.000814486	500.535	12	0.000106834	500.346	70	0.000333946
								5016.74	239	0.01864	5016.06	154	0.00938	5016.06	276	0.01159	5016.74	197	0.0084			500.262	13	0.000266514	500.386	39	0.000567231	500.542	14	0.000124639	500.354	44	0.000209909
								5017.06	255	0.01988	5016.38	139	0.00846	5016.38	242	0.01016	5017.06	205	0.00874			500.269	3	6.15031e-05	500.393	70	0.00102	500.549	30	0.000267085	500.361	24	0.000114496
								5017.38	271	0.02113	5016.7	131	0.00798	5016.7	253	0.01062	5017.38	179	0.00763			500.276	0	0	500.4	53	0.000770853	500.557	40	0.000356113	500.368	45	0.000214679
								5017.7	269	0.02097	5017.02	134	0.00816	5017.02	244	0.01025	5017.7	187	0.00797			500.283	11	0.000225512	500.407	22	0.000319977	500.564	31	0.000275987	500.375	79	0.000376881
								5018.02	264	0.02058	5017.34	162	0.00986	5017.34	244	0.01025	5018.02	192	0.00819			500.29	32	0.000656033	500.414	23	0.000334521	500.571	10	8.90282e-05	500.382	128	0.000610643
								5018.34	271	0.02113	5017.66	174	0.0106	5017.66	266	0.01117	5018.34	199	0.00848			500.298	22	0.000451023	500.421	28	0.000407243	500.578	6	5.34169e-05	500.389	127	0.000605873
								5018.66	282	0.02199	5017.98	186	0.01133	5017.98	254	0.01067	5018.66	207	0.00883			500.305	8	0.000164008	500.429	10	0.000145444	500.585	1	8.90282e-06	500.396	60	0.000286239
								5018.98	278	0.02168	5018.3	189	0.01151	5018.3	240	0.01008	5018.98	206	0.00878			500.312	3	6.15031e-05	500.436	1	1.45444e-05	500.592	28	0.000249279	500.404	43	0.000205138
								5019.3	260	0.02027	5018.61	194	0.01181	5018.61	226	0.00949	5019.3	200	0.00853			500.319	0	0	500.443	0	0	500.599	63	0.000560877	500.411	71	0.000338716
								5019.61	282	0.02199	5018.94	176	0.01072	5018.94	227	0.00953	5019.61	213	0.00908			500.326	0	0	500.45	25	0.00036361	500.606	55	0.000489655	500.418	94	0.000448441
								5019.94	309	0.02409	5019.26	162	0.00986	5019.26	209	0.00878	5019.94	202	0.00861			500.333	0	0	500.457	59	0.000858119	500.614	23	0.000204765	500.425	107	0.00051046
								5020.25	301	0.02347	5019.57	165	0.01005	5019.57	218	0.00915	5020.25	221	0.00942			500.34	0	0	500.464	40	0.000581776	500.621	38	0.000338307	500.432	88	0.000419817
								5020.57	289	0.02253	5019.9	159	0.00968	5019.9	209	0.00878	5020.57	228	0.00972			500.348	8	0.000164008	500.471	14	0.000203622	500.628	65	0.000578683	500.439	78	0.000372111
								5020.89	255	0.01988	5020.21	159	0.00968	5020.21	227	0.00953	5020.89	226	0.00964			500.355	36	0.000738038	500.478	6	8.72664e-05	500.635	66	0.000587586	500.446	75	0.000357799
								5021.21	260	0.02027	5020.53	151	0.00919	5020.53	248	0.01041	5021.21	215	0.00917			500.362	31	0.000635532	500.486	21	0.000305432	500.642	56	0.000498558	500.454	30	0.00014312
								5021.53	258	0.02012	5020.85	156	0.0095	5020.85	236	0.00991	5021.53	187	0.00797			500.369	12	0.000246013	500.493	45	0.000654498	500.649	49	0.000436238	500.461	12	5.72478e-05
								5021.85	273	0.02129	5021.17	157	0.00956	5021.17	225	0.00945	5021.85	193	0.00823			500.376	27	0.000553528	500.5	58	0.000843575	500.656	45	0.000400627	500.468	25	0.000119266
								5022.17	266	0.02074	5021.49	158	0.00962	5021.49	207	0.00869	5022.17	203	0.00865			500.383	51	0.00105	500.507	36	0.000523598	500.663	31	0.000275987	500.475	34	0.000162202
								5022.49	248	0.01934	5021.81	169	0.01029	5021.81	249	0.01046	5022.49	203	0.00865			500.39	43	0.000881545	500.514	13	0.000189077	500.671	32	0.00028489	500.482	17	8.11011e-05
								5022.81	231	0.01801	5022.13	164	0.00999	5022.13	270	0.01134	5022.81	207	0.00883			500.398	51	0.00105	500.521	4	5.81776e-05	500.678	57	0.000507461	500.489	24	0.000114496
								5023.13	230	0.01793	5022.45	150	0.00913	5022.45	257	0.01079	5023.13	202	0.00861			500.405	33	0.000676535	500.528	4	5.81776e-05	500.685	63	0.000560877	500.496	42	0.000200367
								5023.45	235	0.01832	5022.77	154	0.00938	5022.77	259	0.01088	5023.45	224	0.00955			500.412	63	0.00129	500.536	39	0.000567231	500.692	56	0.000498558	500.504	75	0.000357799
								5023.77	251	0.01957	5023.09	141	0.00859	5023.09	244	0.01025	5023.77	218	0.00929			500.419	73	0.0015	500.543	34	0.000494509	500.699	29	0.000258182	500.511	106	0.000505689
								5024.09	226	0.01762	5023.41	142	0.00865	5023.41	246	0.01033	5024.09	239	0.01019			500.426	29	0.00059453	500.55	14	0.000203622	500.706	9	8.01254e-05	500.518	53	0.000252845
								5024.41	217	0.01692	5023.73	145	0.00883	5023.73	252	0.01058	5024.41	237	0.0101			500.433	31	0.000635532	500.557	10	0.000145444	500.713	11	9.7931e-05	500.525	22	0.000104954
								5024.73	233	0.01817	5024.05	151	0.00919	5024.05	233	0.00978	5024.73	230	0.00981			500.44	32	0.000656033	500.564	33	0.000479965	500.721	37	0.000329404	500.532	8	3.81652e-05
								5025.05	227	0.0177	5024.37	147	0.00895	5024.37	232	0.00974	5025.05	206	0.00878			500.448	10	0.00020501	500.571	33	0.000479965	500.728	56	0.000498558	500.539	3	1.4312e-05
								5025.37	226	0.01762	5024.69	152	0.00926	5024.69	269	0.0113	5025.37	211	0.009			500.455	2	4.10021e-05	500.578	11	0.000159988	500.735	59	0.000525266	500.546	0	0
								5025.69	244	0.01903	5025.01	155	0.00944	5025.01	284	0.01193	5025.69	198	0.00844			500.462	0	0	500.586	6	8.72664e-05	500.742	33	0.000293793	500.554	0	0
								5026.01	258	0.02012	5025.33	152	0.00926	5025.33	263	0.01104	5026.01	200	0.00853			500.469	0	0	500.593	14	0.000203622	500.749	23	0.000204765	500.561	0	0
								5026.33	248	0.01934	5025.65	150	0.00913	5025.65	239	0.01004	5026.33	205	0.00874			500.476	0	0	500.6	25	0.00036361	500.756	14	0.000124639	500.568	2	9.5413e-06
								5026.65	251	0.01957	5025.97	144	0.00877	5025.97	227	0.00953	5026.65	223	0.00951			500.483	0	0	500.607	34	0.000494509	500.763	29	0.000258182	500.575	45	0.000214679
								5026.97	264	0.02058	5026.29	146	0.00889	5026.29	260	0.01092	5026.97	214	0.00912			500.49	18	0.000369019	500.614	19	0.000276344	500.77	18	0.000160251	500.582	81	0.000386423
								5027.29	260	0.02027	5026.61	151	0.00919	5026.61	270	0.01134	5027.29	222	0.00946			500.498	30	0.000615031	500.621	8	0.000116355	500.778	17	0.000151348	500.589	55	0.000262386
								5027.61	236	0.0184	5026.93	158	0.00962	5026.93	272	0.01142	5027.61	217	0.00925			500.505	15	0.000307516	500.628	3	4.36332e-05	500.785	57	0.000507461	500.596	39	0.000186055
								5027.93	229	0.01786	5027.25	172	0.01047	5027.25	229	0.00962	5027.93	190	0.0081			500.512	5	0.000102505	500.635	0	0	500.792	68	0.000605392	500.603	26	0.000124037
								5028.25	230	0.01793	5027.57	157	0.00956	5027.57	221	0.00928	5028.25	174	0.00742			500.519	19	0.00038952	500.643	0	0	500.799	51	0.000454044	500.611	56	0.000267156
								5028.57	238	0.01856	5027.89	152	0.00926	5027.89	226	0.00949	5028.57	172	0.00733			500.526	19	0.00038952	500.65	0	0	500.806	35	0.000311599	500.618	35	0.000166973
								5028.89	227	0.0177	5028.21	146	0.00889	5028.21	248	0.01041	5028.89	184	0.00784			500.533	8	0.000164008	500.657	2	2.90888e-05	500.813	48	0.000427335	500.625	11	5.24772e-05
								5029.21	225	0.01754	5028.53	147	0.00895	5028.53	243	0.0102	5029.21	197	0.0084			500.541	27	0.000553528	500.664	17	0.000247255	500.82	77	0.000685517	500.632	63	0.000300551
								5029.53	226	0.01762	5028.85	161	0.0098	5028.85	242	0.01016	5029.53	183	0.0078			500.548	48	0.00098405	500.671	31	0.000450876	500.828	38	0.000338307	500.639	94	0.000448441
								5029.85	250	0.01949	5029.17	151	0.00919	5029.17	221	0.00928	5029.85	204	0.0087			500.555	26	0.000533027	500.678	53	0.000770853	500.835	50	0.000445141	500.646	76	0.000362569
								5030.17	280	0.02183	5029.49	137	0.00834	5029.49	240	0.01008	5030.17	220	0.00938			500.562	12	0.000246013	500.685	56	0.000814486	500.842	70	0.000623197	500.653	95	0.000453212
								5030.49	276	0.02152	5029.81	128	0.00779	5029.81	236	0.00991	5030.49	204	0.0087			500.569	5	0.000102505	500.693	24	0.000349066	500.849	65	0.000578683	500.661	85	0.000405505
								5030.81	262	0.02043	5030.13	127	0.00773	5030.13	253	0.01062	5030.81	204	0.0087			500.576	0	0	500.7	51	0.000741764	500.856	48	0.000427335	500.668	43	0.000205138
								5031.13	248	0.01934	5030.45	132	0.00804	5030.45	252	0.01058	5031.13	215	0.00917			500.583	2	4.10021e-05	500.707	66	0.00095993	500.863	20	0.000178056	500.675	19	9.06424e-05
								5031.45	245	0.0191	5030.77	134	0.00816	5030.77	250	0.0105	5031.45	217	0.00925			500.591	0	0	500.714	37	0.000538143	500.87	18	0.000160251	500.682	3	1.4312e-05
								5031.77	260	0.02027	5031.09	129	0.00786	5031.09	247	0.01037	5031.77	221	0.00942			500.598	0	0	500.721	29	0.000421788	500.877	37	0.000329404	500.689	5	2.38533e-05
								5032.09	254	0.01981	5031.41	153	0.00932	5031.41	263	0.01104	5032.09	210	0.00895			500.605	23	0.000471524	500.728	56	0.000814486	500.885	26	0.000231473	500.696	23	0.000109725
								5032.41	258	0.02012	5031.73	154	0.00938	5031.73	249	0.01046	5032.41	196	0.00836			500.612	62	0.00127	500.735	53	0.000770853	500.892	27	0.000240376	500.703	16	7.63304e-05
								5032.73	243	0.01895	5032.05	150	0.00913	5032.05	263	0.01104	5032.73	205	0.00874			500.619	63	0.00129	500.743	38	0.000552687	500.899	15	0.000133542	500.711	9	4.29359e-05
								5033.05	241	0.01879	5032.37	153	0.00932	5032.37	245	0.01029	5033.05	207	0.00883			500.626	70	0.00144	500.75	85	0.00124	500.906	4	3.56113e-05	500.718	36	0.000171743
								5033.37	264	0.02058	5032.69	144	0.00877	5032.69	227	0.00953	5033.37	229	0.00976			500.633	46	0.000943048	500.757	75	0.00109	500.913	1	8.90282e-06	500.725	32	0.000152661
								5033.69	259	0.02019	5033.01	148	0.00901	5033.01	224	0.00941	5033.69	215	0.00917			500.641	19	0.00038952	500.764	32	0.000465421	500.92	4	3.56113e-05	500.732	31	0.00014789
								5034.01	245	0.0191	5033.34	142	0.00865	5033.34	226	0.00949	5034.01	238	0.01015			500.648	5	0.000102505	500.771	10	0.000145444	500.927	42	0.000373918	500.739	96	0.000457982
								5034.33	271	0.02113	5033.65	125	0.00761	5033.65	197	0.00827	5034.33	207	0.00883			500.655	5	0.000102505	500.778	4	5.81776e-05	500.935	54	0.000480752	500.746	153	0.00072991
								5034.65	281	0.02191	5033.98	110	0.0067	5033.98	215	0.00903	5034.65	206	0.00878			500.662	8	0.000164008	500.785	7	0.000101811	500.942	29	0.000258182	500.753	86	0.000410276
								5034.98	292	0.02277	5034.3	117	0.00712	5034.3	238	0.00999	5034.98	206	0.00878			500.669	39	0.000799541	500.792	39	0.000567231	500.949	37	0.000329404	500.761	48	0.000228991
								5035.3	297	0.02316	5034.62	111	0.00676	5034.62	231	0.0097	5035.3	214	0.00912			500.676	34	0.000697036	500.8	77	0.00112	500.956	56	0.000498558	500.768	59	0.000281468
								5035.61	292	0.02277	5034.94	119	0.00725	5034.94	227	0.00953	5035.61	225	0.00959			500.683	11	0.000225512	500.807	61	0.000887208	500.963	59	0.000525266	500.775	69	0.000329175
								5035.94	289	0.02253	5035.26	123	0.00749	5035.26	228	0.00957	5035.94	237	0.0101			500.691	8	0.000164008	500.814	39	0.000567231	500.97	67	0.000596489	500.782	103	0.000491377
								5036.26	286	0.0223	5035.58	130	0.00792	5035.58	213	0.00894	5036.26	240	0.01023			500.698	33	0.000676535	500.821	50	0.00072722	500.977	38	0.000338307	500.789	115	0.000548625
								5036.58	279	0.02175	5035.9	157	0.00956	5035.9	239	0.01004	5036.58	249	0.01062			500.705	36	0.000738038	500.828	47	0.000683587	500.984	62	0.000551975	500.796	111	0.000529542
								5036.9	290	0.02261	5036.22	155	0.00944	5036.22	263	0.01104	5036.9	241	0.01027			500.712	11	0.000225512	500.835	43	0.000625409	500.992	107	0.000952601	500.803	78	0.000372111
								5037.22	267	0.02082	5036.54	144	0.00877	5036.54	254	0.01067	5037.22	268	0.01143			500.719	4	8.20042e-05	500.842	36	0.000523598	500.999	67	0.000596489	500.811	41	0.000195597
								5037.54	276	0.02152	5036.86	153	0.00932	5036.86	229	0.00962	5037.54	275	0.01172			500.726	3	6.15031e-05	500.85	26	0.000378154	501.006	60	0.000534169	500.818	32	0.000152661
								5037.86	264	0.02058	5037.18	146	0.00889	5037.18	210	0.00882	5037.86	269	0.01147			500.733	2	4.10021e-05	500.857	14	0.000203622	501.013	92	0.000819059	500.825	45	0.000214679
								5038.18	257	0.02004	5037.5	149	0.00907	5037.5	200	0.0084	5038.18	236	0.01006			500.741	4	8.20042e-05	500.864	4	5.81776e-05	501.02	64	0.00056978	500.832	42	0.000200367
								5038.5	267	0.02082	5037.82	153	0.00932	5037.82	208	0.00873	5038.5	215	0.00917			500.748	20	0.000410021	500.871	1	1.45444e-05	501.027	33	0.000293793	500.839	17	8.11011e-05
								5038.82	276	0.02152	5038.14	149	0.00907	5038.14	224	0.00941	5038.82	218	0.00929			500.755	13	0.000266514	500.878	0	0	501.034	11	9.7931e-05	500.846	8	3.81652e-05
								5039.14	272	0.02121	5038.46	169	0.01029	5038.46	229	0.00962	5039.14	208	0.00887			500.762	2	4.10021e-05	500.885	9	0.0001309	501.042	3	2.67085e-05	500.853	11	5.24772e-05
								5039.46	254	0.01981	5038.78	169	0.01029	5038.78	221	0.00928	5039.46	204	0.0087			500.769	0	0	500.892	46	0.000669042	501.049	20	0.000178056	500.861	8	3.81652e-05
								5039.78	240	0.01871	5039.1	166	0.01011	5039.1	243	0.0102	5039.78	189	0.00806			500.776	0	0	500.9	51	0.000741764	501.056	42	0.000373918	500.868	0	0
								5040.1	237	0.01848	5039.42	159	0.00968	5039.42	254	0.01067	5040.1	214	0.00912			500.784	6	0.000123006	500.907	30	0.000436332	501.063	47	0.000418432	500.875	7	3.33946e-05
								5040.42	231	0.01801	5039.74	148	0.00901	5039.74	238	0.00999	5040.42	236	0.01006			500.791	20	0.000410021	500.914	15	0.000218166	501.07	66	0.000587586	500.882	31	0.00014789
								5040.74	221	0.01723	5040.06	155	0.00944	5040.06	236	0.00991	5040.74	235	0.01002			500.798	43	0.000881545	500.921	4	5.81776e-05	501.077	71	0.0006321	500.889	46	0.00021945
								5041.06	209	0.0163	5040.38	178	0.01084	5040.38	256	0.01075	5041.06	235	0.01002			500.805	51	0.00105	500.928	5	7.2722e-05	501.084	56	0.000498558	500.896	60	0.000286239
								5041.38	228	0.01778	5040.7	180	0.01096	5040.7	253	0.01062	5041.38	230	0.00981			500.812	35	0.000717537	500.935	33	0.000479965	501.091	48	0.000427335	500.903	30	0.00014312
								5041.7	271	0.02113	5041.02	180	0.01096	5041.02	264	0.01109	5041.7	228	0.00972			500.819	14	0.000287015	500.942	40	0.000581776	501.099	34	0.000302696	500.911	8	3.81652e-05
								5042.02	286	0.0223	5041.34	167	0.01017	5041.34	247	0.01037	5042.02	223	0.00951			500.826	4	8.20042e-05	500.95	37	0.000538143	501.106	48	0.000427335	500.918	25	0.000119266
								5042.34	276	0.02152	5041.66	167	0.01017	5041.66	246	0.01033	5042.34	221	0.00942			500.834	0	0	500.957	28	0.000407243	501.113	37	0.000329404	500.925	70	0.000333946
								5042.66	265	0.02066	5041.98	169	0.01029	5041.98	252	0.01058	5042.66	229	0.00976			500.841	1	2.0501e-05	500.964	10	0.000145444	501.12	37	0.000329404	500.932	56	0.000267156
								5042.98	266	0.02074	5042.31	172	0.01047	5042.31	251	0.01054	5042.98	241	0.01027			500.848	0	0	500.971	3	4.36332e-05	501.127	35	0.000311599	500.939	53	0.000252845
								5043.3	255	0.01988	5042.62	164	0.00999	5042.62	227	0.00953	5043.3	214	0.00912			500.855	0	0	500.978	18	0.000261799	501.134	36	0.000320501	500.946	128	0.000610643
								5043.62	243	0.01895	5042.95	159	0.00968	5042.95	275	0.01155	5043.62	213	0.00908			500.862	0	0	500.985	24	0.000349066	501.141	20	0.000178056	500.953	148	0.000706056
								5043.94	230	0.01793	5043.27	134	0.00816	5043.27	270	0.01134	5043.94	218	0.00929			500.869	0	0	500.992	10	0.000145444	501.149	11	9.7931e-05	500.961	75	0.000357799
								5044.27	246	0.01918	5043.59	133	0.0081	5043.59	264	0.01109	5044.27	216	0.00921			500.876	0	0	501	4	5.81776e-05	501.156	2	1.78056e-05	500.968	30	0.00014312
								5044.59	230	0.01793	5043.91	150	0.00913	5043.91	265	0.01113	5044.59	201	0.00857			500.884	1	2.0501e-05	501.007	0	0	501.163	0	0	500.975	16	7.63304e-05
								5044.91	219	0.01708	5044.23	157	0.00956	5044.23	259	0.01088	5044.91	205	0.00874			500.891	13	0.000266514	501.014	0	0	501.17	15	0.000133542	500.982	5	2.38533e-05
								5045.23	234	0.01825	5044.55	168	0.01023	5044.55	268	0.01125	5045.23	218	0.00929			500.898	18	0.000369019	501.021	0	0	501.177	32	0.00028489	500.989	12	5.72478e-05
								5045.55	235	0.01832	5044.87	185	0.01127	5044.87	254	0.01067	5045.55	214	0.00912			500.905	20	0.000410021	501.028	0	0	501.184	49	0.000436238	500.996	34	0.000162202
								5045.87	252	0.01965	5045.19	191	0.01163	5045.19	255	0.01071	5045.87	236	0.01006			500.912	25	0.000512526	501.035	9	0.0001309	501.191	57	0.000507461	501.003	21	0.000100184
								5046.19	237	0.01848	5045.51	197	0.012	5045.51	255	0.01071	5046.19	227	0.00968			500.919	18	0.000369019	501.042	8	0.000116355	501.198	29	0.000258182	501.011	9	4.29359e-05
								5046.51	206	0.01606	5045.83	167	0.01017	5045.83	276	0.01159	5046.51	220	0.00938			500.926	34	0.000697036	501.049	2	2.90888e-05	501.206	52	0.000462946	501.018	8	3.81652e-05
								5046.83	194	0.01513	5046.15	164	0.00999	5046.15	266	0.01117	5046.83	243	0.01036			500.934	31	0.000635532	501.057	1	1.45444e-05	501.213	127	0.00113	501.025	20	9.5413e-05
								5047.15	199	0.01552	5046.47	169	0.01029	5046.47	267	0.01121	5047.15	239	0.01019			500.941	9	0.000184509	501.064	1	1.45444e-05	501.22	114	0.00101	501.032	38	0.000181285
								5047.47	197	0.01536	5046.79	175	0.01066	5046.79	272	0.01142	5047.47	232	0.00989			500.948	1	2.0501e-05	501.071	12	0.000174533	501.227	48	0.000427335	501.039	23	0.000109725
								5047.79	228	0.01778	5047.11	161	0.0098	5047.11	269	0.0113	5047.79	243	0.01036			500.955	1	2.0501e-05	501.078	34	0.000494509	501.234	20	0.000178056	501.046	20	9.5413e-05
								5048.11	233	0.01817	5047.43	160	0.00974	5047.43	263	0.01104	5048.11	232	0.00989			500.962	0	0	501.085	20	0.000290888	501.241	51	0.000454044	501.053	59	0.000281468
								5048.43	217	0.01692	5047.76	152	0.00926	5047.76	254	0.01067	5048.43	201	0.00857			500.969	0	0	501.092	4	5.81776e-05	501.248	75	0.000667711	501.061	81	0.000386423
								5048.75	210	0.01637	5048.07	141	0.00859	5048.07	257	0.01079	5048.75	194	0.00827			500.977	0	0	501.099	3	4.36332e-05	501.256	41	0.000365015	501.068	91	0.000434129
								5049.07	195	0.0152	5048.4	149	0.00907	5048.4	253	0.01062	5049.07	216	0.00921			500.984	0	0	501.107	21	0.000305432	501.263	35	0.000311599	501.075	124	0.000591561
								5049.4	214	0.01669	5048.72	147	0.00895	5048.72	249	0.01046	5049.4	228	0.00972			500.991	0	0	501.114	20	0.000290888	501.27	36	0.000320501	501.082	154	0.00073468
								5049.72	208	0.01622	5049.04	165	0.01005	5049.04	259	0.01088	5049.72	225	0.00959			500.998	0	0	501.121	7	0.000101811	501.277	18	0.000160251	501.089	97	0.000462753
								5050.04	217	0.01692	5049.36	157	0.00956	5049.36	270	0.01134	5050.04	217	0.00925			501.005	0	0	501.128	0	0	501.284	23	0.000204765	501.096	55	0.000262386
								5050.36	229	0.01786	5049.68	157	0.00956	5049.68	269	0.0113	5050.36	222	0.00946			501.012	0	0	501.135	0	0	501.291	49	0.000436238	501.103	68	0.000324404
								5050.68	234	0.01825	5050	142	0.00865	5050	277	0.01163	5050.68	217	0.00925			501.019	0	0	501.142	0	0	501.298	92	0.000819059	501.111	41	0.000195597
								5051	231	0.01801	5050.32	148	0.00901	5050.32	264	0.01109	5051	216	0.00921			501.027	0	0	501.149	10	0.000145444	501.306	55	0.000489655	501.118	10	4.77065e-05
								5051.32	237	0.01848	5050.64	139	0.00846	5050.64	255	0.01071	5051.32	207	0.00883			501.034	4	8.20042e-05	501.157	17	0.000247255	501.313	21	0.000186959	501.125	10	4.77065e-05
								5051.64	246	0.01918	5050.96	131	0.00798	5050.96	265	0.01113	5051.64	215	0.00917			501.041	70	0.00144	501.164	12	0.000174533	501.32	11	9.7931e-05	501.132	4	1.90826e-05
								5051.96	244	0.01903	5051.28	135	0.00822	5051.28	246	0.01033	5051.96	213	0.00908			501.048	168	0.00344	501.171	1	1.45444e-05	501.327	2	1.78056e-05	501.139	6	2.86239e-05
								5052.28	231	0.01801	5051.6	150	0.00913	5051.6	222	0.00932	5052.28	213	0.00908			501.055	132	0.00271	501.178	0	0	501.334	0	0	501.146	38	0.000181285
								5052.6	237	0.01848	5051.92	145	0.00883	5051.92	233	0.00978	5052.6	216	0.00921			501.062	71	0.00146	501.185	0	0	501.341	18	0.000160251	501.153	37	0.000176514
								5052.92	243	0.01895	5052.24	172	0.01047	5052.24	242	0.01016	5052.92	234	0.00998			501.069	24	0.000492025	501.192	0	0	501.348	12	0.000106834	501.161	26	0.000124037
								5053.24	232	0.01809	5052.57	176	0.01072	5052.57	236	0.00991	5053.24	247	0.01053			501.077	19	0.00038952	501.199	0	0	501.355	11	9.7931e-05	501.168	51	0.000243303
								5053.56	228	0.01778	5052.89	159	0.00968	5052.89	239	0.01004	5053.56	242	0.01032			501.084	18	0.000369019	501.207	0	0	501.363	41	0.000365015	501.175	74	0.000353028
								5053.89	200	0.01559	5053.21	144	0.00877	5053.21	249	0.01046	5053.89	239	0.01019			501.091	36	0.000738038	501.214	0	0	501.37	28	0.000249279	501.182	73	0.000348258
								5054.21	184	0.01435	5053.53	142	0.00865	5053.53	258	0.01083	5054.21	242	0.01032			501.098	60	0.00123	501.221	0	0	501.377	9	8.01254e-05	501.189	58	0.000276698
								5054.53	185	0.01442	5053.85	146	0.00889	5053.85	259	0.01088	5054.53	254	0.01083			501.105	61	0.00125	501.228	0	0	501.384	3	2.67085e-05	501.196	29	0.000138349
								5054.85	184	0.01435	5054.17	131	0.00798	5054.17	240	0.01008	5054.85	264	0.01126			501.112	26	0.000533027	501.235	1	1.45444e-05	501.391	1	8.90282e-06	501.203	10	4.77065e-05
								5055.17	192	0.01497	5054.49	149	0.00907	5054.49	234	0.00983	5055.17	239	0.01019			501.12	8	0.000164008	501.242	21	0.000305432	501.398	13	0.000115737	501.211	13	6.20185e-05
								5055.49	210	0.01637	5054.81	155	0.00944	5054.81	223	0.00936	5055.49	216	0.00921			501.127	4	8.20042e-05	501.249	35	0.000509054	501.405	37	0.000329404	501.218	56	0.000267156
								5055.81	254	0.01981	5055.13	154	0.00938	5055.13	229	0.00962	5055.81	189	0.00806			501.134	6	0.000123006	501.257	33	0.000479965	501.413	27	0.000240376	501.225	63	0.000300551
								5056.13	271	0.02113	5055.45	152	0.00926	5055.45	222	0.00932	5056.13	192	0.00819			501.141	33	0.000676535	501.264	27	0.000392699	501.42	14	0.000124639	501.232	32	0.000152661
								5056.45	291	0.02269	5055.77	164	0.00999	5055.77	231	0.0097	5056.45	205	0.00874			501.148	70	0.00144	501.271	8	0.000116355	501.427	31	0.000275987	501.239	53	0.000252845
								5056.77	303	0.02363	5056.1	153	0.00932	5056.1	220	0.00924	5056.77	227	0.00968			501.155	86	0.00176	501.278	2	2.90888e-05	501.434	44	0.000391724	501.246	76	0.000362569
								5057.1	281	0.02191	5056.42	165	0.01005	5056.42	220	0.00924	5057.1	218	0.00929			501.162	53	0.00109	501.285	0	0	501.441	48	0.000427335	501.253	58	0.000276698
								5057.42	251	0.01957	5056.74	169	0.01029	5056.74	206	0.00865	5057.42	224	0.00955			501.17	18	0.000369019	501.292	5	7.2722e-05	501.448	46	0.00040953	501.261	63	0.000300551
								5057.74	253	0.01973	5057.06	170	0.01035	5057.06	233	0.00978	5057.74	193	0.00823			501.177	6	0.000123006	501.299	21	0.000305432	501.455	14	0.000124639	501.268	56	0.000267156
								5058.06	229	0.01786	5057.38	181	0.01102	5057.38	249	0.01046	5058.06	206	0.00878			501.184	2	4.10021e-05	501.307	17	0.000247255	501.463	0	0	501.275	26	0.000124037
								5058.38	213	0.01661	5057.7	203	0.01236	5057.7	275	0.01155	5058.38	206	0.00878			501.191	1	2.0501e-05	501.314	7	0.000101811	501.47	38	0.000338307	501.282	7	3.33946e-05
								5058.7	205	0.01598	5058.02	191	0.01163	5058.02	285	0.01197	5058.7	206	0.00878			501.198	0	0	501.321	2	2.90888e-05	501.477	57	0.000507461	501.289	20	9.5413e-05
								5059.02	193	0.01505	5058.34	177	0.01078	5058.34	278	0.01167	5059.02	192	0.00819			501.205	0	0	501.328	8	0.000116355	501.484	24	0.000213668	501.296	39	0.000186055
								5059.34	191	0.01489	5058.66	154	0.00938	5058.66	276	0.01159	5059.34	194	0.00827			501.212	4	8.20042e-05	501.335	15	0.000218166	501.491	10	8.90282e-05	501.303	21	0.000100184
								5059.66	189	0.01474	5058.98	158	0.00962	5058.98	283	0.01188	5059.66	221	0.00942			501.22	9	0.000184509	501.342	5	7.2722e-05	501.498	18	0.000160251	501.311	8	3.81652e-05
								5059.98	176	0.01372	5059.31	164	0.00999	5059.31	256	0.01075	5059.98	246	0.01049			501.227	1	2.0501e-05	501.349	9	0.0001309	501.505	45	0.000400627	501.318	9	4.29359e-05
								5060.31	194	0.01513	5059.63	159	0.00968	5059.63	269	0.0113	5060.31	259	0.01104			501.234	0	0	501.357	58	0.000843575	501.512	31	0.000275987	501.325	38	0.000181285
								5060.63	214	0.01669	5059.95	163	0.00993	5059.95	248	0.01041	5060.63	264	0.01126			501.241	0	0	501.364	114	0.00166	501.52	7	6.23197e-05	501.332	40	0.000190826
								5060.95	220	0.01715	5060.27	149	0.00907	5060.27	242	0.01016	5060.95	250	0.01066			501.248	0	0	501.371	90	0.00131	501.527	3	2.67085e-05	501.339	14	6.67891e-05
								5061.27	235	0.01832	5060.59	152	0.00926	5060.59	219	0.0092	5061.27	240	0.01023			501.255	0	0	501.378	58	0.000843575	501.534	20	0.000178056	501.346	18	8.58717e-05
								5061.59	222	0.01731	5060.91	150	0.00913	5060.91	212	0.0089	5061.59	217	0.00925			501.263	0	0	501.385	24	0.000349066	501.541	25	0.00022257	501.353	16	7.63304e-05
								5061.91	239	0.01864	5061.23	150	0.00913	5061.23	208	0.00873	5061.91	218	0.00929			501.27	0	0	501.392	12	0.000174533	501.548	44	0.000391724	501.361	6	2.86239e-05
								5062.23	225	0.01754	5061.55	147	0.00895	5061.55	218	0.00915	5062.23	207	0.00883			501.277	0	0	501.399	18	0.000261799	501.555	30	0.000267085	501.368	72	0.000343487
								5062.55	205	0.01598	5061.87	149	0.00907	5061.87	236	0.00991	5062.55	210	0.00895			501.284	0	0	501.407	22	0.000319977	501.562	43	0.000382821	501.375	133	0.000634497
								5062.87	219	0.01708	5062.19	129	0.00786	5062.19	247	0.01037	5062.87	208	0.00887			501.291	1	2.0501e-05	501.414	14	0.000203622	501.57	66	0.000587586	501.382	83	0.000395964
								5063.19	205	0.01598	5062.52	134	0.00816	5062.52	266	0.01117	5063.19	221	0.00942			501.298	0	0	501.421	2	2.90888e-05	501.577	40	0.000356113	501.389	54	0.000257615
								5063.52	183	0.01427	5062.84	163	0.00993	5062.84	263	0.01104	5063.52	238	0.01015			501.305	0	0	501.428	0	0	501.584	40	0.000356113	501.396	51	0.000243303
								5063.84	195	0.0152	5063.16	172	0.01047	5063.16	279	0.01172	5063.84	277	0.01181			501.313	0	0	501.435	2	2.90888e-05	501.591	36	0.000320501	501.404	28	0.000133578
								5064.16	239	0.01864	5063.48	164	0.00999	5063.48	268	0.01125	5064.16	251	0.0107			501.32	0	0	501.442	4	5.81776e-05	501.598	62	0.000551975	501.411	7	3.33946e-05
								5064.48	269	0.02097	5063.8	157	0.00956	5063.8	244	0.01025	5064.48	236	0.01006			501.327	0	0	501.449	1	1.45444e-05	501.605	84	0.000747837	501.418	0	0
								5064.8	263	0.02051	5064.12	151	0.00919	5064.12	242	0.01016	5064.8	214	0.00912			501.334	0	0	501.457	0	0	501.612	88	0.000783448	501.425	14	6.67891e-05
								5065.12	253	0.01973	5064.44	139	0.00846	5064.44	259	0.01088	5065.12	193	0.00823			501.341	0	0	501.464	0	0	501.62	62	0.000551975	501.432	49	0.000233762
								5065.44	255	0.01988	5064.77	143	0.00871	5064.77	276	0.01159	5065.44	205	0.00874			501.348	0	0	501.471	0	0	501.627	27	0.000240376	501.439	52	0.000248074
								5065.76	245	0.0191	5065.09	128	0.00779	5065.09	271	0.01138	5065.76	202	0.00861			501.356	19	0.00038952	501.478	0	0	501.634	9	8.01254e-05	501.446	35	0.000166973
								5066.09	239	0.01864	5065.41	132	0.00804	5065.41	275	0.01155	5066.09	199	0.00848			501.363	32	0.000656033	501.485	0	0	501.641	3	2.67085e-05	501.454	49	0.000233762
								5066.41	240	0.01871	5065.73	130	0.00792	5065.73	292	0.01226	5066.41	208	0.00887			501.37	18	0.000369019	501.492	0	0	501.648	1	8.90282e-06	501.461	51	0.000243303
								5066.73	239	0.01864	5066.05	137	0.00834	5066.05	273	0.01146	5066.73	211	0.009			501.377	5	0.000102505	501.499	9	0.0001309	501.655	2	1.78056e-05	501.468	21	0.000100184
								5067.05	219	0.01708	5066.37	124	0.00755	5066.37	269	0.0113	5067.05	187	0.00797			501.384	3	6.15031e-05	501.507	24	0.000349066	501.662	0	0	501.475	6	2.86239e-05
								5067.37	242	0.01887	5066.69	140	0.00853	5066.69	257	0.01079	5067.37	186	0.00793			501.391	12	0.000246013	501.514	14	0.000203622	501.67	0	0	501.482	3	1.4312e-05
								5067.69	245	0.0191	5067.01	144	0.00877	5067.01	255	0.01071	5067.69	174	0.00742			501.398	23	0.000471524	501.521	4	5.81776e-05	501.677	8	7.12225e-05	501.489	20	9.5413e-05
								5068.01	243	0.01895	5067.34	156	0.0095	5067.34	295	0.01239	5068.01	202	0.00861			501.406	12	0.000246013	501.528	2	2.90888e-05	501.684	54	0.000480752	501.496	79	0.000376881
								5068.33	222	0.01731	5067.66	172	0.01047	5067.66	271	0.01138	5068.33	221	0.00942			501.413	2	4.10021e-05	501.535	0	0	501.691	87	0.000774545	501.504	86	0.000410276
								5068.66	234	0.01825	5067.98	162	0.00986	5067.98	252	0.01058	5068.66	218	0.00929			501.42	3	6.15031e-05	501.542	20	0.000290888	501.698	65	0.000578683	501.511	57	0.000271927
								5068.98	244	0.01903	5068.3	157	0.00956	5068.3	249	0.01046	5068.98	222	0.00946			501.427	0	0	501.549	80	0.00116	501.705	58	0.000516363	501.518	101	0.000481836
								5069.3	249	0.01942	5068.62	152	0.00926	5068.62	271	0.01138	5069.3	223	0.00951			501.434	7	0.000143507	501.557	100	0.00145	501.712	82	0.000730031	501.525	119	0.000567707
								5069.62	233	0.01817	5068.94	145	0.00883	5068.94	290	0.01218	5069.62	217	0.00925			501.441	3	6.15031e-05	501.564	91	0.00132	501.719	50	0.000445141	501.532	87	0.000415047
								5069.94	234	0.01825	5069.26	137	0.00834	5069.26	264	0.01109	5069.94	216	0.00921			501.449	2	4.10021e-05	501.571	42	0.000610865	501.727	20	0.000178056	501.539	54	0.000257615
								5070.26	242	0.01887	5069.58	150	0.00913	5069.58	269	0.0113	5070.26	212	0.00904			501.456	0	0	501.578	16	0.00023271	501.734	14	0.000124639	501.546	91	0.000434129
								5070.58	256	0.01996	5069.91	139	0.00846	5069.91	282	0.01184	5070.58	201	0.00857			501.463	8	0.000164008	501.585	11	0.000159988	501.741	42	0.000373918	501.554	68	0.000324404
								5070.9	245	0.0191	5070.23	157	0.00956	5070.23	263	0.01104	5070.9	195	0.00831			501.47	30	0.000615031	501.592	5	7.2722e-05	501.748	48	0.000427335	501.561	16	7.63304e-05
								5071.23	258	0.02012	5070.55	180	0.01096	5070.55	242	0.01016	5071.23	185	0.00789			501.477	19	0.00038952	501.599	2	2.90888e-05	501.755	31	0.000275987	501.568	42	0.000200367
								5071.55	259	0.02019	5070.87	193	0.01175	5070.87	251	0.01054	5071.55	165	0.00703			501.484	5	0.000102505	501.607	24	0.000349066	501.762	42	0.000373918	501.575	49	0.000233762
								5071.87	243	0.01895	5071.19	211	0.01285	5071.19	260	0.01092	5071.87	173	0.00738			501.491	1	2.0501e-05	501.614	24	0.000349066	501.769	51	0.000454044	501.582	14	6.67891e-05
								5072.19	242	0.01887	5071.51	204	0.01242	5071.51	262	0.011	5072.19	190	0.0081			501.499	0	0	501.621	19	0.000276344	501.777	37	0.000329404	501.589	3	1.4312e-05
								5072.51	242	0.01887	5071.83	184	0.0112	5071.83	278	0.01167	5072.51	216	0.00921			501.506	0	0	501.628	15	0.000218166	501.784	53	0.000471849	501.596	1	4.77065e-06
								5072.83	246	0.01918	5072.16	170	0.01035	5072.16	269	0.0113	5072.83	249	0.01062			501.513	0	0	501.635	4	5.81776e-05	501.791	57	0.000507461	501.604	0	0
								5073.15	241	0.01879	5072.48	159	0.00968	5072.48	254	0.01067	5073.15	246	0.01049			501.52	4	8.20042e-05	501.642	0	0	501.798	47	0.000418432	501.611	20	9.5413e-05
								5073.48	243	0.01895	5072.8	145	0.00883	5072.8	239	0.01004	5073.48	265	0.0113			501.527	39	0.000799541	501.649	6	8.72664e-05	501.805	51	0.000454044	501.618	41	0.000195597
								5073.8	226	0.01762	5073.12	126	0.00767	5073.12	265	0.01113	5073.8	250	0.01066			501.534	49	0.001	501.657	26	0.000378154	501.812	56	0.000498558	501.625	37	0.000176514
								5074.12	227	0.0177	5073.44	130	0.00792	5073.44	260	0.01092	5074.12	227	0.00968			501.542	32	0.000656033	501.664	42	0.000610865	501.819	56	0.000498558	501.632	37	0.000176514
								5074.44	225	0.01754	5073.76	134	0.00816	5073.76	245	0.01029	5074.44	220	0.00938			501.549	36	0.000738038	501.671	25	0.00036361	501.827	49	0.000436238	501.639	107	0.00051046
								5074.76	214	0.01669	5074.08	141	0.00859	5074.08	227	0.00953	5074.76	226	0.00964			501.556	18	0.000369019	501.678	2	2.90888e-05	501.834	22	0.000195862	501.646	115	0.000548625
								5075.08	198	0.01544	5074.41	147	0.00895	5074.41	215	0.00903	5075.08	216	0.00921			501.563	1	2.0501e-05	501.685	0	0	501.841	9	8.01254e-05	501.654	113	0.000539084
								5075.4	178	0.01388	5074.73	173	0.01053	5074.73	213	0.00894	5075.4	220	0.00938			501.57	2	4.10021e-05	501.692	0	0	501.848	25	0.00022257	501.661	57	0.000271927
								5075.73	194	0.01513	5075.05	183	0.01114	5075.05	205	0.00861	5075.73	201	0.00857			501.577	0	0	501.699	0	0	501.855	39	0.00034721	501.668	17	8.11011e-05
								5076.05	224	0.01747	5075.37	179	0.0109	5075.37	223	0.00936	5076.05	204	0.0087			501.584	0	0	501.707	0	0	501.862	22	0.000195862	501.675	7	3.33946e-05
								5076.37	236	0.0184	5075.69	177	0.01078	5075.69	228	0.00957	5076.37	215	0.00917			501.592	0	0	501.714	21	0.000305432	501.869	6	5.34169e-05	501.682	35	0.000166973
								5076.69	240	0.01871	5076.01	184	0.0112	5076.01	201	0.00844	5076.69	192	0.00819			501.599	0	0	501.721	33	0.000479965	501.877	34	0.000302696	501.689	65	0.000310092
								5077.01	263	0.02051	5076.34	167	0.01017	5076.34	190	0.00798	5077.01	184	0.00784			501.606	0	0	501.728	17	0.000247255	501.884	73	0.000649906	501.697	62	0.00029578
								5077.34	254	0.01981	5076.66	155	0.00944	5076.66	198	0.00831	5077.34	189	0.00806			501.613	0	0	501.735	6	8.72664e-05	501.891	63	0.000560877	501.704	44	0.000209909
								5077.66	274	0.02136	5076.98	134	0.00816	5076.98	202	0.00848	5077.66	196	0.00836			501.62	1	2.0501e-05	501.742	5	7.2722e-05	501.898	36	0.000320501	501.711	55	0.000262386
								5077.98	274	0.02136	5077.3	141	0.00859	5077.3	223	0.00936	5077.98	246	0.01049			501.627	15	0.000307516	501.749	16	0.00023271	501.905	32	0.00028489	501.718	66	0.000314863
								5078.3	235	0.01832	5077.62	153	0.00932	5077.62	243	0.0102	5078.3	252	0.01074			501.635	10	0.00020501	501.757	20	0.000290888	501.912	33	0.000293793	501.725	82	0.000391193
								5078.62	247	0.01926	5077.94	152	0.00926	5077.94	245	0.01029	5078.62	254	0.01083			501.642	22	0.000451023	501.764	7	0.000101811	501.919	37	0.000329404	501.732	92	0.0004389
								5078.94	237	0.01848	5078.27	160	0.00974	5078.27	248	0.01041	5078.94	248	0.01057			501.649	40	0.000820042	501.771	7	0.000101811	501.927	51	0.000454044	501.739	60	0.000286239
								5079.26	220	0.01715	5078.59	161	0.0098	5078.59	247	0.01037	5079.26	248	0.01057			501.656	33	0.000676535	501.778	20	0.000290888	501.934	50	0.000445141	501.747	19	9.06424e-05
								5079.59	240	0.01871	5078.91	152	0.00926	5078.91	246	0.01033	5079.59	239	0.01019			501.663	12	0.000246013	501.785	17	0.000247255	501.941	70	0.000623197	501.754	6	2.86239e-05
								5079.91	270	0.02105	5079.23	141	0.00859	5079.23	217	0.00911	5079.91	239	0.01019			501.67	3	6.15031e-05	501.792	2	2.90888e-05	501.948	71	0.0006321	501.761	3	1.4312e-05
								5080.23	254	0.01981	5079.55	142	0.00865	5079.55	214	0.00899	5080.23	226	0.00964			501.677	2	4.10021e-05	501.799	2	2.90888e-05	501.955	43	0.000382821	501.768	11	5.24772e-05
								5080.55	254	0.01981	5079.87	121	0.00737	5079.87	208	0.00873	5080.55	246	0.01049			501.685	16	0.000328017	501.807	0	0	501.962	36	0.000320501	501.775	39	0.000186055
								5080.87	237	0.01848	5080.19	138	0.0084	5080.19	196	0.00823	5080.87	232	0.00989			501.692	14	0.000287015	501.814	10	0.000145444	501.969	29	0.000258182	501.782	25	0.000119266
								5081.19	255	0.01988	5080.52	117	0.00712	5080.52	193	0.0081	5081.19	214	0.00912			501.699	14	0.000287015	501.821	41	0.00059632	501.977	45	0.000400627	501.789	30	0.00014312
								5081.52	247	0.01926	5080.84	134	0.00816	5080.84	219	0.0092	5081.52	222	0.00946			501.706	30	0.000615031	501.828	58	0.000843575	501.984	53	0.000471849	501.797	30	0.00014312
								5081.84	236	0.0184	5081.16	156	0.0095	5081.16	219	0.0092	5081.84	213	0.00908			501.713	18	0.000369019	501.835	56	0.000814486	501.991	35	0.000311599	501.804	12	5.72478e-05
								5082.16	252	0.01965	5081.48	148	0.00901	5081.48	217	0.00911	5082.16	204	0.0087			501.72	3	6.15031e-05	501.842	27	0.000392699	501.998	13	0.000115737	501.811	4	1.90826e-05
								5082.48	266	0.02074	5081.8	153	0.00932	5081.8	234	0.00983	5082.48	218	0.00929			501.728	1	2.0501e-05	501.849	14	0.000203622	502.005	40	0.000356113	501.818	0	0
								5082.8	264	0.02058	5082.12	160	0.00974	5082.12	232	0.00974	5082.8	223	0.00951			501.735	5	0.000102505	501.857	5	7.2722e-05	502.012	111	0.000988213	501.825	16	7.63304e-05
								5083.12	270	0.02105	5082.45	159	0.00968	5082.45	241	0.01012	5083.12	217	0.00925			501.742	31	0.000635532	501.864	9	0.0001309	502.019	98	0.000872476	501.832	64	0.000305322
								5083.45	259	0.02019	5082.77	133	0.0081	5082.77	248	0.01041	5083.45	221	0.00942			501.749	49	0.001	501.871	19	0.000276344	502.027	96	0.00085467	501.839	81	0.000386423
								5083.77	241	0.01879	5083.09	132	0.00804	5083.09	248	0.01041	5083.77	200	0.00853			501.756	33	0.000676535	501.878	9	0.0001309	502.034	85	0.000756739	501.847	45	0.000214679
								5084.09	225	0.01754	5083.41	137	0.00834	5083.41	267	0.01121	5084.09	184	0.00784			501.763	12	0.000246013	501.885	32	0.000465421	502.041	52	0.000462946	501.854	15	7.15598e-05
								5084.41	201	0.01567	5083.73	116	0.00706	5083.73	273	0.01146	5084.41	173	0.00738			501.77	2	4.10021e-05	501.892	41	0.00059632	502.048	42	0.000373918	501.861	9	4.29359e-05
								5084.73	200	0.01559	5084.06	118	0.00719	5084.06	252	0.01058	5084.73	178	0.00759			501.778	24	0.000492025	501.899	39	0.000567231	502.055	20	0.000178056	501.868	9	4.29359e-05
								5085.06	239	0.01864	5084.38	125	0.00761	5084.38	267	0.01121	5085.06	169	0.00721			501.785	41	0.000840543	501.907	25	0.00036361	502.062	8	7.12225e-05	501.875	75	0.000357799
								5085.38	251	0.01957	5084.7	145	0.00883	5084.7	293	0.0123	5085.38	183	0.0078			501.792	50	0.00103	501.914	21	0.000305432	502.069	4	3.56113e-05	501.882	121	0.000577249
								5085.7	237	0.01848	5085.02	132	0.00804	5085.02	272	0.01142	5085.7	185	0.00789			501.799	37	0.000758539	501.921	14	0.000203622	502.076	19	0.000169154	501.89	62	0.00029578
								5086.02	242	0.01887	5085.34	117	0.00712	5085.34	247	0.01037	5086.02	186	0.00793			501.806	14	0.000287015	501.928	15	0.000218166	502.084	25	0.00022257	501.897	21	0.000100184
								5086.34	263	0.02051	5085.67	100	0.00609	5085.67	246	0.01033	5086.34	181	0.00772			501.813	2	4.10021e-05	501.935	9	0.0001309	502.091	19	0.000169154	501.904	11	5.24772e-05
								5086.66	270	0.02105	5085.99	121	0.00737	5085.99	251	0.01054	5086.66	192	0.00819			501.821	11	0.000225512	501.942	1	1.45444e-05	502.098	33	0.000293793	501.911	22	0.000104954
								5086.99	254	0.01981	5086.31	130	0.00792	5086.31	246	0.01033	5086.99	206	0.00878			501.828	10	0.00020501	501.949	2	2.90888e-05	502.105	29	0.000258182	501.918	45	0.000214679
								5087.31	244	0.01903	5086.63	140	0.00853	5086.63	249	0.01046	5087.31	212	0.00904			501.835	1	2.0501e-05	501.957	1	1.45444e-05	502.112	22	0.000195862	501.925	35	0.000166973
								5087.63	232	0.01809	5086.95	149	0.00907	5086.95	277	0.01163	5087.63	228	0.00972			501.842	1	2.0501e-05	501.964	27	0.000392699	502.119	13	0.000115737	501.932	26	0.000124037
								5087.95	227	0.0177	5087.27	145	0.00883	5087.27	273	0.01146	5087.95	238	0.01015			501.849	0	0	501.971	43	0.000625409	502.126	37	0.000329404	501.94	68	0.000324404
								5088.27	210	0.01637	5087.6	150	0.00913	5087.6	264	0.01109	5088.27	272	0.0116			501.856	0	0	501.978	23	0.000334521	502.134	74	0.000658808	501.947	70	0.000333946
								5088.6	220	0.01715	5087.92	127	0.00773	5087.92	280	0.01176	5088.6	258	0.011			501.863	0	0	501.985	25	0.00036361	502.141	82	0.000730031	501.954	29	0.000138349
								5088.92	213	0.01661	5088.24	160	0.00974	5088.24	274	0.01151	5088.92	240	0.01023			501.871	11	0.000225512	501.992	54	0.000785397	502.148	37	0.000329404	501.961	13	6.20185e-05
								5089.24	216	0.01684	5088.56	168	0.01023	5088.56	274	0.01151	5089.24	232	0.00989			501.878	41	0.000840543	501.999	64	0.000930841	502.155	27	0.000240376	501.968	6	2.86239e-05
								5089.56	214	0.01669	5088.89	165	0.01005	5088.89	263	0.01104	5089.56	253	0.01079			501.885	59	0.00121	502.007	42	0.000610865	502.162	25	0.00022257	501.975	10	4.77065e-05
								5089.88	222	0.01731	5089.21	175	0.01066	5089.21	240	0.01008	5089.88	263	0.01121			501.892	35	0.000717537	502.014	40	0.000581776	502.169	11	9.7931e-05	501.982	15	7.15598e-05
								5090.21	238	0.01856	5089.53	160	0.00974	5089.53	234	0.00983	5090.21	243	0.01036			501.899	12	0.000246013	502.021	16	0.00023271	502.176	17	0.000151348	501.99	6	2.86239e-05
								5090.53	254	0.01981	5089.85	158	0.00962	5089.85	247	0.01037	5090.53	226	0.00964			501.906	3	6.15031e-05	502.028	3	4.36332e-05	502.184	21	0.000186959	501.997	7	3.33946e-05
								5090.85	255	0.01988	5090.17	134	0.00816	5090.17	256	0.01075	5090.85	222	0.00946			501.914	14	0.000287015	502.035	0	0	502.191	27	0.000240376	502.004	37	0.000176514
								5091.17	268	0.0209	5090.49	149	0.00907	5090.49	251	0.01054	5091.17	239	0.01019			501.921	45	0.000922547	502.042	1	1.45444e-05	502.198	31	0.000275987	502.011	65	0.000310092
								5091.49	267	0.02082	5090.82	155	0.00944	5090.82	280	0.01176	5091.49	218	0.00929			501.928	75	0.00154	502.05	0	0	502.205	28	0.000249279	502.018	56	0.000267156
								5091.82	247	0.01926	5091.14	191	0.01163	5091.14	283	0.01188	5091.82	208	0.00887			501.935	104	0.00213	502.057	0	0	502.212	48	0.000427335	502.025	21	0.000100184
								5092.14	246	0.01918	5091.46	190	0.01157	5091.46	254	0.01067	5092.14	198	0.00844			501.942	71	0.00146	502.064	8	0.000116355	502.219	55	0.000489655	502.033	16	7.63304e-05
								5092.46	235	0.01832	5091.78	200	0.01218	5091.78	255	0.01071	5092.46	205	0.00874			501.949	46	0.000943048	502.071	13	0.000189077	502.226	24	0.000213668	502.04	22	0.000104954
								5092.78	235	0.01832	5092.1	180	0.01096	5092.1	239	0.01004	5092.78	239	0.01019			501.956	42	0.000861044	502.078	3	4.36332e-05	502.234	33	0.000293793	502.047	13	6.20185e-05
								5093.1	242	0.01887	5092.43	173	0.01053	5092.43	250	0.0105	5093.1	226	0.00964			501.964	39	0.000799541	502.085	10	0.000145444	502.241	46	0.00040953	502.054	18	8.58717e-05
								5093.43	214	0.01669	5092.75	163	0.00993	5092.75	263	0.01104	5093.43	213	0.00908			501.971	6	0.000123006	502.092	64	0.000930841	502.248	21	0.000186959	502.061	12	5.72478e-05
								5093.75	197	0.01536	5093.07	185	0.01127	5093.07	249	0.01046	5093.75	217	0.00925			501.978	1	2.0501e-05	502.1	72	0.00105	502.255	32	0.00028489	502.068	5	2.38533e-05
								5094.07	203	0.01583	5093.39	182	0.01108	5093.39	246	0.01033	5094.07	229	0.00976			501.985	14	0.000287015	502.107	32	0.000465421	502.262	55	0.000489655	502.075	0	0
								5094.39	213	0.01661	5093.72	190	0.01157	5093.72	246	0.01033	5094.39	246	0.01049			501.992	51	0.00105	502.114	24	0.000349066	502.269	40	0.000356113	502.083	8	3.81652e-05
								5094.72	191	0.01489	5094.04	178	0.01084	5094.04	241	0.01012	5094.72	262	0.01117			501.999	39	0.000799541	502.121	62	0.000901753	502.276	55	0.000489655	502.09	9	4.29359e-05
								5095.04	216	0.01684	5094.36	176	0.01072	5094.36	247	0.01037	5095.04	259	0.01104			502.007	15	0.000307516	502.128	62	0.000901753	502.284	53	0.000471849	502.097	36	0.000171743
								5095.36	223	0.01739	5094.68	186	0.01133	5094.68	248	0.01041	5095.36	276	0.01177			502.014	8	0.000164008	502.135	28	0.000407243	502.291	37	0.000329404	502.104	39	0.000186055
								5095.68	242	0.01887	5095	195	0.01187	5095	220	0.00924	5095.68	266	0.01134			502.021	4	8.20042e-05	502.142	18	0.000261799	502.298	18	0.000160251	502.111	30	0.00014312
								5096	242	0.01887	5095.33	183	0.01114	5095.33	208	0.00873	5096	251	0.0107			502.028	0	0	502.15	24	0.000349066	502.305	7	6.23197e-05	502.118	10	4.77065e-05
								5096.33	279	0.02175	5095.65	182	0.01108	5095.65	207	0.00869	5096.33	241	0.01027			502.035	0	0	502.157	27	0.000392699	502.312	1	8.90282e-06	502.125	18	8.58717e-05
								5096.65	269	0.02097	5095.97	180	0.01096	5095.97	213	0.00894	5096.65	227	0.00968			502.042	0	0	502.164	20	0.000290888	502.319	7	6.23197e-05	502.133	17	8.11011e-05
								5096.97	269	0.02097	5096.29	178	0.01084	5096.29	222	0.00932	5096.97	219	0.00934			502.05	0	0	502.171	17	0.000247255	502.326	32	0.00028489	502.14	35	0.000166973
								5097.29	282	0.02199	5096.61	179	0.0109	5096.61	232	0.00974	5097.29	233	0.00993			502.057	0	0	502.178	9	0.0001309	502.334	38	0.000338307	502.147	111	0.000529542
								5097.61	290	0.02261	5096.94	185	0.01127	5096.94	246	0.01033	5097.61	245	0.01045			502.064	14	0.000287015	502.185	6	8.72664e-05	502.341	43	0.000382821	502.154	101	0.000481836
								5097.94	264	0.02058	5097.26	171	0.01041	5097.26	244	0.01025	5097.94	244	0.0104			502.071	28	0.000574029	502.192	14	0.000203622	502.348	43	0.000382821	502.161	56	0.000267156
								5098.26	261	0.02035	5097.58	164	0.00999	5097.58	242	0.01016	5098.26	226	0.00964			502.078	12	0.000246013	502.2	13	0.000189077	502.355	23	0.000204765	502.168	41	0.000195597
								5098.58	266	0.02074	5097.9	166	0.01011	5097.9	251	0.01054	5098.58	222	0.00946			502.085	3	6.15031e-05	502.207	5	7.2722e-05	502.362	7	6.23197e-05	502.176	38	0.000181285
								5098.9	245	0.0191	5098.23	158	0.00962	5098.23	255	0.01071	5098.9	210	0.00895			502.092	0	0	502.214	1	1.45444e-05	502.369	21	0.000186959	502.183	48	0.000228991
								5099.23	251	0.01957	5098.55	167	0.01017	5098.55	258	0.01083	5099.23	171	0.00729			502.1	1	2.0501e-05	502.221	11	0.000159988	502.376	36	0.000320501	502.19	38	0.000181285
								5099.55	239	0.01864	5098.87	152	0.00926	5098.87	242	0.01016	5099.55	188	0.00802			502.107	0	0	502.228	43	0.000625409	502.384	45	0.000400627	502.197	56	0.000267156
								5099.87	253	0.01973	5099.19	155	0.00944	5099.19	239	0.01004	5099.87	191	0.00814			502.114	0	0	502.235	32	0.000465421	502.391	62	0.000551975	502.204	61	0.00029101
								5100.19	247	0.01926	5099.52	149	0.00907	5099.52	242	0.01016	5100.19	200	0.00853			502.121	0	0	502.242	20	0.000290888	502.398	86	0.000765642	502.211	26	0.000124037
								5100.52	217	0.01692	5099.84	124	0.00755	5099.84	240	0.01008	5100.52	200	0.00853			502.128	0	0	502.25	43	0.000625409	502.405	99	0.000881379	502.218	38	0.000181285
								5100.84	208	0.01622	5100.16	103	0.00627	5100.16	250	0.0105	5100.84	195	0.00831			502.135	0	0	502.257	32	0.000465421	502.412	100	0.000890282	502.226	77	0.00036734
								5101.16	207	0.01614	5100.48	101	0.00615	5100.48	237	0.00995	5101.16	207	0.00883			502.143	0	0	502.264	8	0.000116355	502.419	73	0.000649906	502.233	66	0.000314863
								5101.48	231	0.01801	5100.81	114	0.00694	5100.81	231	0.0097	5101.48	209	0.00891			502.15	0	0	502.271	7	0.000101811	502.426	48	0.000427335	502.24	59	0.000281468
								5101.81	241	0.01879	5101.13	118	0.00719	5101.13	218	0.00915	5101.81	220	0.00938			502.157	0	0	502.278	15	0.000218166	502.434	37	0.000329404	502.247	43	0.000205138
								5102.13	258	0.02012	5101.45	142	0.00865	5101.45	252	0.01058	5102.13	206	0.00878			502.164	4	8.20042e-05	502.285	19	0.000276344	502.441	57	0.000507461	502.254	38	0.000181285
								5102.45	255	0.01988	5101.77	149	0.00907	5101.77	279	0.01172	5102.45	200	0.00853			502.171	29	0.00059453	502.293	22	0.000319977	502.448	44	0.000391724	502.261	42	0.000200367
								5102.77	231	0.01801	5102.1	152	0.00926	5102.1	269	0.0113	5102.77	205	0.00874			502.178	51	0.00105	502.3	37	0.000538143	502.455	16	0.000142445	502.269	16	7.63304e-05
								5103.09	215	0.01676	5102.42	176	0.01072	5102.42	269	0.0113	5103.09	212	0.00904			502.186	33	0.000676535	502.307	26	0.000378154	502.462	6	5.34169e-05	502.276	5	2.38533e-05
								5103.42	227	0.0177	5102.74	178	0.01084	5102.74	290	0.01218	5103.42	228	0.00972			502.193	35	0.000717537	502.314	6	8.72664e-05	502.469	8	7.12225e-05	502.283	1	4.77065e-06
								5103.74	216	0.01684	5103.06	162	0.00986	5103.06	288	0.01209	5103.74	244	0.0104			502.2	55	0.00113	502.321	0	0	502.477	3	2.67085e-05	502.29	0	0
								5104.06	226	0.01762	5103.39	157	0.00956	5103.39	283	0.01188	5104.06	249	0.01062			502.207	29	0.00059453	502.328	1	1.45444e-05	502.484	0	0	502.297	0	0
								5104.38	235	0.01832	5103.71	126	0.00767	5103.71	254	0.01067	5104.38	226	0.00964			502.214	12	0.000246013	502.335	0	0	502.491	0	0	502.304	0	0
								5104.71	234	0.01825	5104.03	128	0.00779	5104.03	264	0.01109	5104.71	233	0.00993			502.221	9	0.000184509	502.343	0	0	502.498	21	0.000186959	502.311	27	0.000128808
								5105.03	245	0.0191	5104.35	131	0.00798	5104.35	254	0.01067	5105.03	233	0.00993			502.228	24	0.000492025	502.35	0	0	502.505	33	0.000293793	502.319	130	0.000620185
								5105.35	239	0.01864	5104.67	137	0.00834	5104.67	252	0.01058	5105.35	221	0.00942			502.236	38	0.00077904	502.357	0	0	502.512	16	0.000142445	502.326	119	0.000567707
								5105.67	239	0.01864	5105	136	0.00828	5105	231	0.0097	5105.67	221	0.00942			502.243	54	0.00111	502.364	0	0	502.519	7	6.23197e-05	502.333	40	0.000190826
								5106	243	0.01895	5105.32	142	0.00865	5105.32	215	0.00903	5106	211	0.009			502.25	59	0.00121	502.371	0	0	502.527	4	3.56113e-05	502.34	35	0.000166973
								5106.32	238	0.01856	5105.64	147	0.00895	5105.64	217	0.00911	5106.32	211	0.009			502.257	25	0.000512526	502.378	0	0	502.534	24	0.000213668	502.347	62	0.00029578
								5106.64	257	0.02004	5105.96	143	0.00871	5105.96	223	0.00936	5106.64	213	0.00908			502.264	9	0.000184509	502.385	0	0	502.541	41	0.000365015	502.354	38	0.000181285
								5106.96	264	0.02058	5106.29	126	0.00767	5106.29	231	0.0097	5106.96	196	0.00836			502.271	17	0.000348518	502.393	0	0	502.548	51	0.000454044	502.361	11	5.24772e-05
								5107.29	262	0.02043	5106.61	118	0.00719	5106.61	219	0.0092	5107.29	196	0.00836			502.279	65	0.00133	502.4	3	4.36332e-05	502.555	64	0.00056978	502.369	5	2.38533e-05
								5107.61	272	0.02121	5106.93	126	0.00767	5106.93	227	0.00953	5107.61	215	0.00917			502.286	46	0.000943048	502.407	16	0.00023271	502.562	41	0.000365015	502.376	34	0.000162202
								5107.93	237	0.01848	5107.26	150	0.00913	5107.26	224	0.00941	5107.93	217	0.00925			502.293	10	0.00020501	502.414	9	0.0001309	502.569	17	0.000151348	502.383	91	0.000434129
								5108.25	234	0.01825	5107.58	156	0.0095	5107.58	245	0.01029	5108.25	237	0.0101			502.3	3	6.15031e-05	502.421	2	2.90888e-05	502.577	3	2.67085e-05	502.39	73	0.000348258
								5108.58	260	0.02027	5107.9	159	0.00968	5107.9	233	0.00978	5108.58	195	0.00831			502.307	11	0.000225512	502.428	0	0	502.584	1	8.90282e-06	502.397	46	0.00021945
								5108.9	255	0.01988	5108.22	163	0.00993	5108.22	236	0.00991	5108.9	198	0.00844			502.314	35	0.000717537	502.435	14	0.000203622	502.591	0	0	502.404	62	0.00029578
								5109.22	249	0.01942	5108.55	170	0.01035	5108.55	261	0.01096	5109.22	209	0.00891			502.322	34	0.000697036	502.443	32	0.000465421	502.598	0	0	502.412	64	0.000305322
								5109.54	236	0.0184	5108.87	176	0.01072	5108.87	267	0.01121	5109.54	227	0.00968			502.329	19	0.00038952	502.45	24	0.000349066	502.605	0	0	502.419	69	0.000329175
								5109.87	226	0.01762	5109.19	168	0.01023	5109.19	256	0.01075	5109.87	233	0.00993			502.336	36	0.000738038	502.457	9	0.0001309	502.612	15	0.000133542	502.426	69	0.000329175
								5110.19	232	0.01809	5109.51	166	0.01011	5109.51	250	0.0105	5110.19	245	0.01045			502.343	34	0.000697036	502.464	4	5.81776e-05	502.619	15	0.000133542	502.433	41	0.000195597
								5110.51	223	0.01739	5109.84	161	0.0098	5109.84	258	0.01083	5110.51	250	0.01066			502.35	14	0.000287015	502.471	27	0.000392699	502.627	5	4.45141e-05	502.44	21	0.000100184
								5110.84	238	0.01856	5110.16	175	0.01066	5110.16	295	0.01239	5110.84	248	0.01057			502.357	5	0.000102505	502.478	36	0.000523598	502.634	10	8.90282e-05	502.447	40	0.000190826
								5111.16	255	0.01988	5110.48	189	0.01151	5110.48	319	0.0134	5111.16	249	0.01062			502.364	35	0.000717537	502.486	18	0.000261799	502.641	27	0.000240376	502.454	66	0.000314863
								5111.48	269	0.02097	5110.8	188	0.01145	5110.8	309	0.01298	5111.48	231	0.00985			502.372	68	0.00139	502.493	7	0.000101811	502.648	42	0.000373918	502.462	110	0.000524772
								5111.8	289	0.02253	5111.13	175	0.01066	5111.13	286	0.01201	5111.8	241	0.01027			502.379	38	0.00077904	502.5	31	0.000450876	502.655	35	0.000311599	502.469	110	0.000524772
								5112.13	301	0.02347	5111.45	167	0.01017	5111.45	283	0.01188	5112.13	225	0.00959			502.386	31	0.000635532	502.507	60	0.000872664	502.662	39	0.00034721	502.476	47	0.000224221
								5112.45	281	0.02191	5111.77	140	0.00853	5111.77	289	0.01214	5112.45	243	0.01036			502.393	26	0.000533027	502.514	40	0.000581776	502.669	25	0.00022257	502.483	14	6.67891e-05
								5112.77	270	0.02105	5112.09	131	0.00798	5112.09	296	0.01243	5112.77	245	0.01045			502.4	9	0.000184509	502.521	31	0.000450876	502.677	4	3.56113e-05	502.49	6	2.86239e-05
								5113.09	274	0.02136	5112.42	133	0.0081	5112.42	278	0.01167	5113.09	235	0.01002			502.407	3	6.15031e-05	502.528	13	0.000189077	502.684	2	1.78056e-05	502.497	10	4.77065e-05
								5113.42	267	0.02082	5112.74	151	0.00919	5112.74	247	0.01037	5113.42	237	0.0101			502.415	22	0.000451023	502.536	19	0.000276344	502.691	25	0.00022257	502.505	53	0.000252845
								5113.74	241	0.01879	5113.06	138	0.0084	5113.06	265	0.01113	5113.74	240	0.01023			502.422	25	0.000512526	502.543	13	0.000189077	502.698	32	0.00028489	502.512	46	0.00021945
								5114.06	242	0.01887	5113.39	140	0.00853	5113.39	266	0.01117	5114.06	234	0.00998			502.429	9	0.000184509	502.55	1	1.45444e-05	502.705	28	0.000249279	502.519	29	0.000138349
								5114.39	231	0.01801	5113.71	127	0.00773	5113.71	274	0.01151	5114.39	228	0.00972			502.436	1	2.0501e-05	502.557	7	0.000101811	502.712	26	0.000231473	502.526	24	0.000114496
								5114.71	240	0.01871	5114.03	130	0.00792	5114.03	267	0.01121	5114.71	226	0.00964			502.443	0	0	502.564	33	0.000479965	502.719	17	0.000151348	502.533	10	4.77065e-05
								5115.03	262	0.02043	5114.35	125	0.00761	5114.35	260	0.01092	5115.03	225	0.00959			502.45	0	0	502.571	32	0.000465421	502.727	4	3.56113e-05	502.54	1	4.77065e-06
								5115.35	258	0.02012	5114.68	132	0.00804	5114.68	250	0.0105	5115.35	259	0.01104			502.458	0	0	502.578	13	0.000189077	502.734	25	0.00022257	502.547	0	0
								5115.68	259	0.02019	5115	138	0.0084	5115	239	0.01004	5115.68	256	0.01091			502.465	60	0.00123	502.586	5	7.2722e-05	502.741	72	0.000641003	502.555	9	4.29359e-05
								5116	266	0.02074	5115.32	153	0.00932	5115.32	244	0.01025	5116	242	0.01032			502.472	144	0.00295	502.593	23	0.000334521	502.748	69	0.000614294	502.562	19	9.06424e-05
								5116.32	232	0.01809	5115.65	160	0.00974	5115.65	226	0.00949	5116.32	255	0.01087			502.479	124	0.00254	502.6	27	0.000392699	502.755	26	0.000231473	502.569	18	8.58717e-05
								5116.64	246	0.01918	5115.97	170	0.01035	5115.97	231	0.0097	5116.64	239	0.01019			502.486	52	0.00107	502.607	12	0.000174533	502.762	31	0.000275987	502.576	49	0.000233762
								5116.97	241	0.01879	5116.29	163	0.00993	5116.29	242	0.01016	5116.97	215	0.00917			502.493	17	0.000348518	502.614	3	4.36332e-05	502.769	63	0.000560877	502.583	62	0.00029578
								5117.29	235	0.01832	5116.61	159	0.00968	5116.61	223	0.00936	5117.29	222	0.00946			502.501	10	0.00020501	502.621	4	5.81776e-05	502.777	37	0.000329404	502.59	74	0.000353028
								5117.61	253	0.01973	5116.94	162	0.00986	5116.94	221	0.00928	5117.61	226	0.00964			502.508	0	0	502.629	30	0.000436332	502.784	11	9.7931e-05	502.598	92	0.0004389
								5117.94	262	0.02043	5117.26	164	0.00999	5117.26	227	0.00953	5117.94	246	0.01049			502.515	0	0	502.636	66	0.00095993	502.791	12	0.000106834	502.605	51	0.000243303
								5118.26	269	0.02097	5117.58	163	0.00993	5117.58	229	0.00962	5118.26	247	0.01053			502.522	0	0	502.643	123	0.00179	502.798	26	0.000231473	502.612	38	0.000181285
								5118.58	260	0.02027	5117.9	152	0.00926	5117.9	245	0.01029	5118.58	251	0.0107			502.529	0	0	502.65	99	0.00144	502.805	27	0.000240376	502.619	39	0.000186055
								5118.9	250	0.01949	5118.23	145	0.00883	5118.23	269	0.0113	5118.9	258	0.011			502.536	0	0	502.657	41	0.00059632	502.812	13	0.000115737	502.626	17	8.11011e-05
								5119.23	244	0.01903	5118.55	138	0.0084	5118.55	284	0.01193	5119.23	261	0.01113			502.543	0	0	502.664	17	0.000247255	502.819	5	4.45141e-05	502.633	4	1.90826e-05
								5119.55	265	0.02066	5118.87	140	0.00853	5118.87	290	0.01218	5119.55	246	0.01049			502.551	0	0	502.671	21	0.000305432	502.827	7	6.23197e-05	502.64	11	5.24772e-05
								5119.87	277	0.0216	5119.2	125	0.00761	5119.2	292	0.01226	5119.87	261	0.01113			502.558	5	0.000102505	502.679	25	0.00036361	502.834	48	0.000427335	502.648	54	0.000257615
								5120.2	257	0.02004	5119.52	129	0.00786	5119.52	275	0.01155	5120.2	248	0.01057			502.565	20	0.000410021	502.686	10	0.000145444	502.841	74	0.000658808	502.655	56	0.000267156
								5120.52	251	0.01957	5119.84	150	0.00913	5119.84	275	0.01155	5120.52	228	0.00972			502.572	47	0.000963549	502.693	1	1.45444e-05	502.848	47	0.000418432	502.662	74	0.000353028
								5120.84	251	0.01957	5120.16	172	0.01047	5120.16	287	0.01205	5120.84	237	0.0101			502.579	49	0.001	502.7	0	0	502.855	36	0.000320501	502.669	69	0.000329175
								5121.16	251	0.01957	5120.49	192	0.01169	5120.49	287	0.01205	5121.16	243	0.01036			502.586	34	0.000697036	502.707	0	0	502.862	27	0.000240376	502.676	22	0.000104954
								5121.49	241	0.01879	5120.81	186	0.01133	5120.81	266	0.01117	5121.49	240	0.01023			502.594	14	0.000287015	502.714	0	0	502.87	41	0.000365015	502.683	9	4.29359e-05
								5121.81	240	0.01871	5121.13	172	0.01047	5121.13	261	0.01096	5121.81	251	0.0107			502.601	4	8.20042e-05	502.722	0	0	502.877	56	0.000498558	502.691	13	6.20185e-05
								5122.13	261	0.02035	5121.46	191	0.01163	5121.46	260	0.01092	5122.13	237	0.0101			502.608	0	0	502.729	0	0	502.884	64	0.00056978	502.698	19	9.06424e-05
								5122.46	252	0.01965	5121.78	175	0.01066	5121.78	238	0.00999	5122.46	220	0.00938			502.615	0	0	502.736	0	0	502.891	73	0.000649906	502.705	8	3.81652e-05
								5122.78	245	0.0191	5122.1	194	0.01181	5122.1	224	0.00941	5122.78	221	0.00942			502.622	0	0	502.743	5	7.2722e-05	502.898	58	0.000516363	502.712	24	0.000114496
								5123.1	224	0.01747	5122.43	175	0.01066	5122.43	211	0.00886	5123.1	215	0.00917			502.629	0	0	502.75	24	0.000349066	502.905	41	0.000365015	502.719	47	0.000224221
								5123.43	205	0.01598	5122.75	190	0.01157	5122.75	216	0.00907	5123.43	220	0.00938			502.637	1	2.0501e-05	502.757	28	0.000407243	502.912	15	0.000133542	502.726	24	0.000114496
								5123.75	191	0.01489	5123.07	191	0.01163	5123.07	209	0.00878	5123.75	231	0.00985			502.644	0	0	502.764	16	0.00023271	502.92	12	0.000106834	502.734	7	3.33946e-05
								5124.07	168	0.0131	5123.4	177	0.01078	5123.4	217	0.00911	5124.07	223	0.00951			502.651	0	0	502.772	7	0.000101811	502.927	11	9.7931e-05	502.741	9	4.29359e-05
								5124.4	183	0.01427	5123.72	145	0.00883	5123.72	216	0.00907	5124.4	206	0.00878			502.658	0	0	502.779	5	7.2722e-05	502.934	51	0.000454044	502.748	45	0.000214679
								5124.72	197	0.01536	5124.04	146	0.00889	5124.04	190	0.00798	5124.72	198	0.00844			502.665	0	0	502.786	27	0.000392699	502.941	143	0.00127	502.755	55	0.000262386
								5125.04	194	0.01513	5124.36	137	0.00834	5124.36	212	0.0089	5125.04	199	0.00848			502.672	0	0	502.793	41	0.00059632	502.948	209	0.00186	502.762	27	0.000128808
								5125.36	204	0.01591	5124.69	132	0.00804	5124.69	230	0.00966	5125.36	180	0.00767			502.68	1	2.0501e-05	502.8	40	0.000581776	502.955	152	0.00135	502.769	11	5.24772e-05
								5125.69	201	0.01567	5125.01	130	0.00792	5125.01	238	0.00999	5125.69	196	0.00836			502.687	30	0.000615031	502.807	33	0.000479965	502.962	92	0.000819059	502.776	22	0.000104954
								5126.01	191	0.01489	5125.33	132	0.00804	5125.33	230	0.00966	5126.01	205	0.00874			502.694	65	0.00133	502.814	20	0.000290888	502.97	48	0.000427335	502.784	30	0.00014312
								5126.33	189	0.01474	5125.66	145	0.00883	5125.66	228	0.00957	5126.33	207	0.00883			502.701	44	0.000902046	502.822	5	7.2722e-05	502.977	17	0.000151348	502.791	23	0.000109725
								5126.66	211	0.01645	5125.98	141	0.00859	5125.98	216	0.00907	5126.66	198	0.00844			502.708	40	0.000820042	502.829	3	4.36332e-05	502.984	35	0.000311599	502.798	33	0.000157431
								5126.98	238	0.01856	5126.3	143	0.00871	5126.3	223	0.00936	5126.98	194	0.00827			502.715	44	0.000902046	502.836	1	1.45444e-05	502.991	86	0.000765642	502.805	38	0.000181285
								5127.3	250	0.01949	5126.63	142	0.00865	5126.63	219	0.0092	5127.3	200	0.00853			502.723	18	0.000369019	502.843	0	0	502.998	68	0.000605392	502.812	44	0.000209909
								5127.63	219	0.01708	5126.95	134	0.00816	5126.95	228	0.00957	5127.63	194	0.00827			502.73	5	0.000102505	502.85	0	0	503.005	31	0.000275987	502.819	34	0.000162202
								5127.95	221	0.01723	5127.27	147	0.00895	5127.27	247	0.01037	5127.95	187	0.00797			502.737	3	6.15031e-05	502.857	13	0.000189077	503.012	13	0.000115737	502.827	11	5.24772e-05
								5128.27	216	0.01684	5127.6	156	0.0095	5127.6	254	0.01067	5128.27	187	0.00797			502.744	2	4.10021e-05	502.865	29	0.000421788	503.02	7	6.23197e-05	502.834	15	7.15598e-05
								5128.6	213	0.01661	5127.92	152	0.00926	5127.92	251	0.01054	5128.6	188	0.00802			502.751	0	0	502.872	18	0.000261799	503.027	4	3.56113e-05	502.841	31	0.00014789
								5128.92	221	0.01723	5128.24	149	0.00907	5128.24	251	0.01054	5128.92	173	0.00738			502.758	0	0	502.879	7	0.000101811	503.034	0	0	502.848	64	0.000305322
								5129.24	213	0.01661	5128.57	156	0.0095	5128.57	244	0.01025	5129.24	188	0.00802			502.766	0	0	502.886	3	4.36332e-05	503.041	0	0	502.855	67	0.000319634
								5129.57	235	0.01832	5128.89	135	0.00822	5128.89	236	0.00991	5129.57	198	0.00844			502.773	0	0	502.893	0	0	503.048	10	8.90282e-05	502.862	41	0.000195597
								5129.89	224	0.01747	5129.21	119	0.00725	5129.21	249	0.01046	5129.89	199	0.00848			502.78	0	0	502.9	12	0.000174533	503.055	14	0.000124639	502.869	64	0.000305322
								5130.21	210	0.01637	5129.54	127	0.00773	5129.54	245	0.01029	5130.21	213	0.00908			502.787	4	8.20042e-05	502.907	26	0.000378154	503.063	18	0.000160251	502.877	63	0.000300551
								5130.54	208	0.01622	5129.86	142	0.00865	5129.86	233	0.00978	5130.54	240	0.01023			502.794	34	0.000697036	502.915	14	0.000203622	503.07	36	0.000320501	502.884	21	0.000100184
								5130.86	209	0.0163	5130.18	169	0.01029	5130.18	238	0.00999	5130.86	245	0.01045			502.801	34	0.000697036	502.922	5	7.2722e-05	503.077	28	0.000249279	502.891	12	5.72478e-05
								5131.18	201	0.01567	5130.51	153	0.00932	5130.51	264	0.01109	5131.18	232	0.00989			502.808	31	0.000635532	502.929	1	1.45444e-05	503.084	48	0.000427335	502.898	22	0.000104954
								5131.51	200	0.01559	5130.83	177	0.01078	5130.83	239	0.01004	5131.51	252	0.01074			502.816	30	0.000615031	502.936	36	0.000523598	503.091	48	0.000427335	502.905	60	0.000286239
								5131.83	216	0.01684	5131.15	170	0.01035	5131.15	210	0.00882	5131.83	237	0.0101			502.823	44	0.000902046	502.943	75	0.00109	503.098	24	0.000213668	502.912	43	0.000205138
								5132.15	217	0.01692	5131.48	169	0.01029	5131.48	193	0.0081	5132.15	228	0.00972			502.83	45	0.000922547	502.95	53	0.000770853	503.105	29	0.000258182	502.92	42	0.000200367
								5132.48	229	0.01786	5131.8	152	0.00926	5131.8	168	0.00705	5132.48	211	0.009			502.837	18	0.000369019	502.958	40	0.000581776	503.113	44	0.000391724	502.927	43	0.000205138
								5132.8	263	0.02051	5132.12	162	0.00986	5132.12	184	0.00773	5132.8	199	0.00848			502.844	8	0.000164008	502.965	19	0.000276344	503.12	29	0.000258182	502.934	27	0.000128808
								5133.12	269	0.02097	5132.45	157	0.00956	5132.45	212	0.0089	5133.12	189	0.00806			502.851	8	0.000164008	502.972	1	1.45444e-05	503.127	17	0.000151348	502.941	74	0.000353028
								5133.44	298	0.02324	5132.77	151	0.00919	5132.77	208	0.00873	5133.44	202	0.00861			502.859	29	0.00059453	502.979	1	1.45444e-05	503.134	52	0.000462946	502.948	101	0.000481836
								5133.77	304	0.0237	5133.09	149	0.00907	5133.09	227	0.00953	5133.77	200	0.00853			502.866	32	0.000656033	502.986	1	1.45444e-05	503.141	57	0.000507461	502.955	78	0.000372111
								5134.09	283	0.02207	5133.42	154	0.00938	5133.42	255	0.01071	5134.09	200	0.00853			502.873	18	0.000369019	502.993	12	0.000174533	503.148	44	0.000391724	502.963	64	0.000305322
								5134.42	269	0.02097	5133.74	138	0.0084	5133.74	281	0.0118	5134.42	213	0.00908			502.88	55	0.00113	503	16	0.00023271	503.155	66	0.000587586	502.97	69	0.000329175
								5134.74	282	0.02199	5134.06	161	0.0098	5134.06	269	0.0113	5134.74	217	0.00925			502.887	72	0.00148	503.008	7	0.000101811	503.163	42	0.000373918	502.977	35	0.000166973
								5135.06	274	0.02136	5134.39	174	0.0106	5134.39	276	0.01159	5135.06	210	0.00895			502.894	34	0.000697036	503.015	2	2.90888e-05	503.17	44	0.000391724	502.984	36	0.000171743
								5135.39	265	0.02066	5134.71	170	0.01035	5134.71	275	0.01155	5135.39	197	0.0084			502.902	10	0.00020501	503.022	0	0	503.177	31	0.000275987	502.991	82	0.000391193
								5135.71	250	0.01949	5135.03	150	0.00913	5135.03	259	0.01088	5135.71	206	0.00878			502.909	12	0.000246013	503.029	0	0	503.184	23	0.000204765	502.998	64	0.000305322
								5136.03	244	0.01903	5135.36	144	0.00877	5135.36	247	0.01037	5136.03	209	0.00891			502.916	22	0.000451023	503.036	7	0.000101811	503.191	54	0.000480752	503.005	26	0.000124037
								5136.36	246	0.01918	5135.68	147	0.00895	5135.68	252	0.01058	5136.36	207	0.00883			502.923	13	0.000266514	503.043	21	0.000305432	503.198	70	0.000623197	503.013	28	0.000133578
								5136.68	253	0.01973	5136	157	0.00956	5136	250	0.0105	5136.68	200	0.00853			502.93	35	0.000717537	503.051	15	0.000218166	503.206	38	0.000338307	503.02	44	0.000209909
								5137	262	0.02043	5136.33	159	0.00968	5136.33	227	0.00953	5137	199	0.00848			502.937	78	0.0016	503.058	31	0.000450876	503.213	15	0.000133542	503.027	26	0.000124037
								5137.33	265	0.02066	5136.65	163	0.00993	5136.65	213	0.00894	5137.33	198	0.00844			502.945	66	0.00135	503.065	50	0.00072722	503.22	3	2.67085e-05	503.034	19	9.06424e-05
								5137.65	276	0.02152	5136.97	148	0.00901	5136.97	233	0.00978	5137.65	202	0.00861			502.952	71	0.00146	503.072	41	0.00059632	503.227	2	1.78056e-05	503.041	67	0.000319634
								5137.97	263	0.02051	5137.3	158	0.00962	5137.3	214	0.00899	5137.97	212	0.00904			502.959	41	0.000840543	503.079	16	0.00023271	503.234	32	0.00028489	503.048	106	0.000505689
								5138.3	245	0.0191	5137.62	166	0.01011	5137.62	210	0.00882	5138.3	214	0.00912			502.966	14	0.000287015	503.086	5	7.2722e-05	503.241	93	0.000827962	503.056	88	0.000419817
								5138.62	254	0.01981	5137.94	175	0.01066	5137.94	204	0.00857	5138.62	190	0.0081			502.973	27	0.000553528	503.093	0	0	503.248	131	0.00117	503.063	58	0.000276698
								5138.94	256	0.01996	5138.27	175	0.01066	5138.27	211	0.00886	5138.94	187	0.00797			502.98	71	0.00146	503.101	12	0.000174533	503.256	91	0.000810156	503.07	24	0.000114496
								5139.27	260	0.02027	5138.59	180	0.01096	5138.59	246	0.01033	5139.27	202	0.00861			502.988	68	0.00139	503.108	20	0.000290888	503.263	86	0.000765642	503.077	23	0.000109725
								5139.59	234	0.01825	5138.91	178	0.01084	5138.91	225	0.00945	5139.59	216	0.00921			502.995	41	0.000840543	503.115	9	0.0001309	503.27	91	0.000810156	503.084	27	0.000128808
								5139.91	234	0.01825	5139.24	146	0.00889	5139.24	220	0.00924	5139.91	260	0.01109			503.002	23	0.000471524	503.122	6	8.72664e-05	503.277	60	0.000534169	503.091	24	0.000114496
								5140.24	241	0.01879	5139.56	157	0.00956	5139.56	231	0.0097	5140.24	274	0.01168			503.009	7	0.000143507	503.129	2	2.90888e-05	503.284	22	0.000195862	503.098	17	8.11011e-05
								5140.56	224	0.01747	5139.89	153	0.00932	5139.89	247	0.01037	5140.56	271	0.01155			503.016	0	0	503.136	33	0.000479965	503.291	8	7.12225e-05	503.106	10	4.77065e-05
								5140.89	215	0.01676	5140.21	157	0.00956	5140.21	238	0.00999	5140.89	283	0.01207			503.023	0	0	503.144	60	0.000872664	503.298	27	0.000240376	503.113	46	0.00021945
								5141.21	222	0.01731	5140.53	152	0.00926	5140.53	254	0.01067	5141.21	291	0.01241			503.031	0	0	503.151	36	0.000523598	503.306	65	0.000578683	503.12	78	0.000372111
								5141.53	239	0.01864	5140.86	135	0.00822	5140.86	274	0.01151	5141.53	288	0.01228			503.038	0	0	503.158	35	0.000509054	503.313	52	0.000462946	503.127	88	0.000419817
								5141.86	234	0.01825	5141.18	125	0.00761	5141.18	276	0.01159	5141.86	289	0.01232			503.045	15	0.000307516	503.165	47	0.000683587	503.32	26	0.000231473	503.134	50	0.000238533
								5142.18	238	0.01856	5141.5	144	0.00877	5141.5	278	0.01167	5142.18	260	0.01109			503.052	56	0.00115	503.172	23	0.000334521	503.327	49	0.000436238	503.141	37	0.000176514
								5142.5	243	0.01895	5141.83	136	0.00828	5141.83	261	0.01096	5142.5	259	0.01104			503.059	53	0.00109	503.179	5	7.2722e-05	503.334	76	0.000676614	503.149	30	0.00014312
								5142.83	257	0.02004	5142.15	150	0.00913	5142.15	288	0.01209	5142.83	263	0.01121			503.066	30	0.000615031	503.186	4	5.81776e-05	503.341	52	0.000462946	503.156	20	9.5413e-05
								5143.15	258	0.02012	5142.48	139	0.00846	5142.48	298	0.01251	5143.15	255	0.01087			503.074	21	0.000430522	503.194	19	0.000276344	503.349	24	0.000213668	503.163	34	0.000162202
								5143.48	245	0.0191	5142.8	155	0.00944	5142.8	280	0.01176	5143.48	245	0.01045			503.081	15	0.000307516	503.201	26	0.000378154	503.356	13	0.000115737	503.17	54	0.000257615
								5143.8	242	0.01887	5143.12	155	0.00944	5143.12	272	0.01142	5143.8	236	0.01006			503.088	36	0.000738038	503.208	10	0.000145444	503.363	6	5.34169e-05	503.177	27	0.000128808
								5144.12	228	0.01778	5143.45	158	0.00962	5143.45	260	0.01092	5144.12	258	0.011			503.095	28	0.000574029	503.215	3	4.36332e-05	503.37	0	0	503.184	40	0.000190826
								5144.45	241	0.01879	5143.77	162	0.00986	5143.77	269	0.0113	5144.45	278	0.01185			503.102	11	0.000225512	503.222	19	0.000276344	503.377	0	0	503.192	80	0.000381652
								5144.77	239	0.01864	5144.09	162	0.00986	5144.09	257	0.01079	5144.77	278	0.01185			503.109	3	6.15031e-05	503.229	37	0.000538143	503.384	22	0.000195862	503.199	67	0.000319634
								5145.09	214	0.01669	5144.42	160	0.00974	5144.42	263	0.01104	5145.09	274	0.01168			503.117	0	0	503.237	17	0.000247255	503.391	62	0.000551975	503.206	35	0.000166973
								5145.42	208	0.01622	5144.74	158	0.00962	5144.74	248	0.01041	5145.42	255	0.01087			503.124	0	0	503.244	16	0.00023271	503.399	58	0.000516363	503.213	16	7.63304e-05
								5145.74	221	0.01723	5145.06	159	0.00968	5145.06	230	0.00966	5145.74	257	0.01096			503.131	0	0	503.251	23	0.000334521	503.406	74	0.000658808	503.22	41	0.000195597
								5146.06	225	0.01754	5145.39	175	0.01066	5145.39	224	0.00941	5146.06	235	0.01002			503.138	0	0	503.258	14	0.000203622	503.413	89	0.000792351	503.227	47	0.000224221
								5146.39	225	0.01754	5145.71	171	0.01041	5145.71	229	0.00962	5146.39	229	0.00976			503.145	0	0	503.265	3	4.36332e-05	503.42	35	0.000311599	503.235	40	0.000190826
								5146.71	221	0.01723	5146.04	163	0.00993	5146.04	238	0.00999	5146.71	218	0.00929			503.152	1	2.0501e-05	503.272	0	0	503.427	20	0.000178056	503.242	24	0.000114496
								5147.04	215	0.01676	5146.36	145	0.00883	5146.36	252	0.01058	5147.04	205	0.00874			503.16	18	0.000369019	503.279	29	0.000421788	503.434	38	0.000338307	503.249	14	6.67891e-05
								5147.36	213	0.01661	5146.68	131	0.00798	5146.68	252	0.01058	5147.36	216	0.00921			503.167	36	0.000738038	503.287	53	0.000770853	503.441	58	0.000516363	503.256	41	0.000195597
								5147.68	210	0.01637	5147.01	126	0.00767	5147.01	274	0.01151	5147.68	215	0.00917			503.174	21	0.000430522	503.294	21	0.000305432	503.449	53	0.000471849	503.263	51	0.000243303
								5148.01	207	0.01614	5147.33	116	0.00706	5147.33	290	0.01218	5148.01	196	0.00836			503.181	8	0.000164008	503.301	12	0.000174533	503.456	26	0.000231473	503.27	22	0.000104954
								5148.33	218	0.017	5147.65	110	0.0067	5147.65	291	0.01222	5148.33	189	0.00806			503.188	2	4.10021e-05	503.308	18	0.000261799	503.463	19	0.000169154	503.277	9	4.29359e-05
								5148.65	227	0.0177	5147.98	127	0.00773	5147.98	290	0.01218	5148.65	212	0.00904			503.195	0	0	503.315	7	0.000101811	503.47	18	0.000160251	503.285	33	0.000157431
								5148.98	244	0.01903	5148.3	127	0.00773	5148.3	243	0.0102	5148.98	206	0.00878			503.202	11	0.000225512	503.322	0	0	503.477	52	0.000462946	503.292	30	0.00014312
								5149.3	248	0.01934	5148.63	128	0.00779	5148.63	274	0.01151	5149.3	217	0.00925			503.21	24	0.000492025	503.33	1	1.45444e-05	503.484	54	0.000480752	503.299	9	4.29359e-05
								5149.63	233	0.01817	5148.95	126	0.00767	5148.95	304	0.01277	5149.63	228	0.00972			503.217	26	0.000533027	503.337	23	0.000334521	503.492	20	0.000178056	503.306	21	0.000100184
								5149.95	268	0.0209	5149.27	134	0.00816	5149.27	338	0.01419	5149.95	233	0.00993			503.224	39	0.000799541	503.344	19	0.000276344	503.499	10	8.90282e-05	503.313	53	0.000252845
								5150.27	247	0.01926	5149.6	131	0.00798	5149.6	326	0.01369	5150.27	213	0.00908			503.231	50	0.00103	503.351	3	4.36332e-05	503.506	22	0.000195862	503.32	46	0.00021945
								5150.6	255	0.01988	5149.92	124	0.00755	5149.92	336	0.01411	5150.6	220	0.00938			503.238	26	0.000533027	503.358	0	0	503.513	23	0.000204765	503.328	47	0.000224221
								5150.92	267	0.02082	5150.25	125	0.00761	5150.25	307	0.01289	5150.92	220	0.00938			503.245	11	0.000225512	503.365	0	0	503.52	8	7.12225e-05	503.335	41	0.000195597
								5151.25	271	0.02113	5150.57	144	0.00877	5150.57	300	0.0126	5151.25	226	0.00964			503.253	3	6.15031e-05	503.372	0	0	503.527	36	0.000320501	503.342	20	9.5413e-05
								5151.57	273	0.02129	5150.89	137	0.00834	5150.89	261	0.01096	5151.57	218	0.00929			503.26	3	6.15031e-05	503.38	0	0	503.534	44	0.000391724	503.349	21	0.000100184
								5151.89	270	0.02105	5151.22	154	0.00938	5151.22	248	0.01041	5151.89	209	0.00891			503.267	38	0.00077904	503.387	0	0	503.542	21	0.000186959	503.356	17	8.11011e-05
								5152.22	248	0.01934	5151.54	142	0.00865	5151.54	237	0.00995	5152.22	223	0.00951			503.274	120	0.00246	503.394	0	0	503.549	52	0.000462946	503.363	19	9.06424e-05
								5152.54	275	0.02144	5151.87	140	0.00853	5151.87	207	0.00869	5152.54	221	0.00942			503.281	86	0.00176	503.401	6	8.72664e-05	503.556	115	0.00102	503.371	42	0.000200367
								5152.87	265	0.02066	5152.19	139	0.00846	5152.19	199	0.00836	5152.87	227	0.00968			503.288	85	0.00174	503.408	29	0.000421788	503.563	98	0.000872476	503.378	67	0.000319634
								5153.19	258	0.02012	5152.51	147	0.00895	5152.51	220	0.00924	5153.19	227	0.00968			503.296	58	0.00119	503.415	23	0.000334521	503.57	55	0.000489655	503.385	37	0.000176514
								5153.51	251	0.01957	5152.84	167	0.01017	5152.84	224	0.00941	5153.51	228	0.00972			503.303	28	0.000574029	503.423	9	0.0001309	503.577	48	0.000427335	503.392	19	9.06424e-05
								5153.84	229	0.01786	5153.16	161	0.0098	5153.16	236	0.00991	5153.84	223	0.00951			503.31	13	0.000266514	503.43	9	0.0001309	503.585	35	0.000311599	503.399	37	0.000176514
								5154.16	223	0.01739	5153.49	152	0.00926	5153.49	246	0.01033	5154.16	224	0.00955			503.317	21	0.000430522	503.437	6	8.72664e-05	503.592	12	0.000106834	503.406	35	0.000166973
								5154.49	222	0.01731	5153.81	165	0.01005	5153.81	240	0.01008	5154.49	230	0.00981			503.324	38	0.00077904	503.444	0	0	503.599	4	3.56113e-05	503.413	37	0.000176514
								5154.81	218	0.017	5154.13	163	0.00993	5154.13	238	0.00999	5154.81	242	0.01032			503.331	17	0.000348518	503.451	3	4.36332e-05	503.606	17	0.000151348	503.421	20	9.5413e-05
								5155.13	241	0.01879	5154.46	151	0.00919	5154.46	225	0.00945	5155.13	249	0.01062			503.339	7	0.000143507	503.458	28	0.000407243	503.613	25	0.00022257	503.428	9	4.29359e-05
								5155.46	242	0.01887	5154.78	132	0.00804	5154.78	218	0.00915	5155.46	261	0.01113			503.346	3	6.15031e-05	503.466	30	0.000436332	503.62	26	0.000231473	503.435	4	1.90826e-05
								5155.78	258	0.02012	5155.11	131	0.00798	5155.11	227	0.00953	5155.78	266	0.01134			503.353	1	2.0501e-05	503.473	28	0.000407243	503.627	19	0.000169154	503.442	4	1.90826e-05
								5156.11	243	0.01895	5155.43	133	0.0081	5155.43	207	0.00869	5156.11	256	0.01091			503.36	19	0.00038952	503.48	29	0.000421788	503.635	9	8.01254e-05	503.449	22	0.000104954
								5156.43	224	0.01747	5155.76	154	0.00938	5155.76	196	0.00823	5156.43	243	0.01036			503.367	46	0.000943048	503.487	16	0.00023271	503.642	5	4.45141e-05	503.456	32	0.000152661
								5156.75	233	0.01817	5156.08	168	0.01023	5156.08	213	0.00894	5156.75	218	0.00929			503.374	73	0.0015	503.494	3	4.36332e-05	503.649	6	5.34169e-05	503.464	25	0.000119266
								5157.08	238	0.01856	5156.4	168	0.01023	5156.4	231	0.0097	5157.08	220	0.00938			503.382	60	0.00123	503.501	0	0	503.656	25	0.00022257	503.471	59	0.000281468
								5157.4	241	0.01879	5156.73	176	0.01072	5156.73	248	0.01041	5157.4	198	0.00844			503.389	25	0.000512526	503.508	0	0	503.663	39	0.00034721	503.478	91	0.000434129
								5157.73	243	0.01895	5157.05	154	0.00938	5157.05	253	0.01062	5157.73	185	0.00789			503.396	14	0.000287015	503.516	8	0.000116355	503.67	18	0.000160251	503.485	113	0.000539084
								5158.05	258	0.02012	5157.38	159	0.00968	5157.38	259	0.01088	5158.05	199	0.00848			503.403	18	0.000369019	503.523	62	0.000901753	503.677	5	4.45141e-05	503.492	74	0.000353028
								5158.38	274	0.02136	5157.7	152	0.00926	5157.7	269	0.0113	5158.38	209	0.00891			503.41	21	0.000430522	503.53	79	0.00115	503.685	15	0.000133542	503.499	42	0.000200367
								5158.7	273	0.02129	5158.02	153	0.00932	5158.02	284	0.01193	5158.7	226	0.00964			503.417	40	0.000820042	503.537	33	0.000479965	503.692	37	0.000329404	503.507	30	0.00014312
								5159.02	251	0.01957	5158.35	156	0.0095	5158.35	299	0.01256	5159.02	243	0.01036			503.425	48	0.00098405	503.544	27	0.000392699	503.699	48	0.000427335	503.514	54	0.000257615
								5159.35	241	0.01879	5158.67	141	0.00859	5158.67	284	0.01193	5159.35	237	0.0101			503.432	34	0.000697036	503.551	43	0.000625409	503.706	25	0.00022257	503.521	107	0.00051046
								5159.67	256	0.01996	5159	141	0.00859	5159	265	0.01113	5159.67	230	0.00981			503.439	14	0.000287015	503.559	64	0.000930841	503.713	50	0.000445141	503.528	108	0.00051523
								5160	248	0.01934	5159.32	138	0.0084	5159.32	254	0.01067	5160	228	0.00972			503.446	8	0.000164008	503.566	41	0.00059632	503.72	74	0.000658808	503.535	71	0.000338716
								5160.32	261	0.02035	5159.65	126	0.00767	5159.65	247	0.01037	5160.32	224	0.00955			503.453	0	0	503.573	16	0.00023271	503.728	56	0.000498558	503.542	117	0.000558166
								5160.64	258	0.02012	5159.97	129	0.00786	5159.97	223	0.00936	5160.64	232	0.00989			503.46	0	0	503.58	4	5.81776e-05	503.735	52	0.000462946	503.55	137	0.000653579
								5160.97	260	0.02027	5160.29	137	0.00834	5160.29	242	0.01016	5160.97	223	0.00951			503.468	7	0.000143507	503.587	0	0	503.742	24	0.000213668	503.557	91	0.000434129
								5161.29	257	0.02004	5160.62	156	0.0095	5160.62	221	0.00928	5161.29	238	0.01015			503.475	64	0.00131	503.594	0	0	503.749	11	9.7931e-05	503.564	64	0.000305322
								5161.62	272	0.02121	5160.94	147	0.00895	5160.94	212	0.0089	5161.62	228	0.00972			503.482	121	0.00248	503.602	0	0	503.756	25	0.00022257	503.571	69	0.000329175
								5161.94	257	0.02004	5161.27	136	0.00828	5161.27	208	0.00873	5161.94	238	0.01015			503.489	78	0.0016	503.609	8	0.000116355	503.763	21	0.000186959	503.578	77	0.00036734
								5162.27	238	0.01856	5161.59	176	0.01072	5161.59	220	0.00924	5162.27	228	0.00972			503.496	32	0.000656033	503.616	18	0.000261799	503.77	12	0.000106834	503.585	65	0.000310092
								5162.59	244	0.01903	5161.91	183	0.01114	5161.91	225	0.00945	5162.59	241	0.01027			503.503	21	0.000430522	503.623	11	0.000159988	503.778	6	5.34169e-05	503.593	78	0.000372111
								5162.91	263	0.02051	5162.24	185	0.01127	5162.24	214	0.00899	5162.91	252	0.01074			503.511	37	0.000758539	503.63	26	0.000378154	503.785	15	0.000133542	503.6	100	0.000477065
								5163.24	279	0.02175	5162.56	161	0.0098	5162.56	217	0.00911	5163.24	259	0.01104			503.518	27	0.000553528	503.637	56	0.000814486	503.792	47	0.000418432	503.607	81	0.000386423
								5163.56	275	0.02144	5162.89	146	0.00889	5162.89	209	0.00878	5163.56	239	0.01019			503.525	8	0.000164008	503.644	47	0.000683587	503.799	70	0.000623197	503.614	83	0.000395964
								5163.89	283	0.02207	5163.21	155	0.00944	5163.21	221	0.00928	5163.89	219	0.00934			503.532	5	0.000102505	503.652	40	0.000581776	503.806	69	0.000614294	503.621	42	0.000200367
								5164.21	296	0.02308	5163.54	151	0.00919	5163.54	233	0.00978	5164.21	223	0.00951			503.539	1	2.0501e-05	503.659	16	0.00023271	503.813	51	0.000454044	503.628	17	8.11011e-05
								5164.54	254	0.01981	5163.86	141	0.00859	5163.86	241	0.01012	5164.54	238	0.01015			503.546	0	0	503.666	5	7.2722e-05	503.821	60	0.000534169	503.635	22	0.000104954
								5164.86	278	0.02168	5164.19	134	0.00816	5164.19	257	0.01079	5164.86	253	0.01079			503.554	0	0	503.673	0	0	503.828	44	0.000391724	503.643	17	8.11011e-05
								5165.18	279	0.02175	5164.51	140	0.00853	5164.51	251	0.01054	5165.18	248	0.01057			503.561	0	0	503.68	0	0	503.835	36	0.000320501	503.65	7	3.33946e-05
								5165.51	255	0.01988	5164.83	140	0.00853	5164.83	253	0.01062	5165.51	234	0.00998			503.568	0	0	503.687	0	0	503.842	36	0.000320501	503.657	12	5.72478e-05
								5165.83	252	0.01965	5165.16	130	0.00792	5165.16	266	0.01117	5165.83	232	0.00989			503.575	0	0	503.695	21	0.000305432	503.849	18	0.000160251	503.664	27	0.000128808
								5166.16	247	0.01926	5165.48	130	0.00792	5165.48	261	0.01096	5166.16	233	0.00993			503.582	0	0	503.702	59	0.000858119	503.856	25	0.00022257	503.671	36	0.000171743
								5166.48	260	0.02027	5165.81	129	0.00786	5165.81	271	0.01138	5166.48	234	0.00998			503.589	0	0	503.709	53	0.000770853	503.863	36	0.000320501	503.678	23	0.000109725
								5166.81	247	0.01926	5166.13	151	0.00919	5166.13	296	0.01243	5166.81	238	0.01015			503.597	0	0	503.716	23	0.000334521	503.871	19	0.000169154	503.686	18	8.58717e-05
								5167.13	231	0.01801	5166.45	168	0.01023	5166.45	294	0.01235	5167.13	225	0.00959			503.604	0	0	503.723	11	0.000159988	503.878	22	0.000195862	503.693	100	0.000477065
								5167.45	244	0.01903	5166.78	161	0.0098	5166.78	292	0.01226	5167.45	246	0.01049			503.611	11	0.000225512	503.73	6	8.72664e-05	503.885	13	0.000115737	503.7	137	0.000653579
								5167.78	273	0.02129	5167.1	164	0.00999	5167.1	283	0.01188	5167.78	255	0.01087			503.618	35	0.000717537	503.738	7	0.000101811	503.892	8	7.12225e-05	503.707	84	0.000400735
								5168.1	283	0.02207	5167.43	171	0.01041	5167.43	263	0.01104	5168.1	233	0.00993			503.625	65	0.00133	503.745	2	2.90888e-05	503.899	23	0.000204765	503.714	38	0.000181285
								5168.43	310	0.02417	5167.75	177	0.01078	5167.75	249	0.01046	5168.43	247	0.01053			503.633	56	0.00115	503.752	0	0	503.906	44	0.000391724	503.721	31	0.00014789
								5168.75	294	0.02292	5168.08	176	0.01072	5168.08	236	0.00991	5168.75	231	0.00985			503.64	23	0.000471524	503.759	0	0	503.914	111	0.000988213	503.729	34	0.000162202
								5169.08	252	0.01965	5168.4	164	0.00999	5168.4	239	0.01004	5169.08	220	0.00938			503.647	10	0.00020501	503.766	1	1.45444e-05	503.921	159	0.00142	503.736	19	9.06424e-05
								5169.4	235	0.01832	5168.73	184	0.0112	5168.73	244	0.01025	5169.4	232	0.00989			503.654	2	4.10021e-05	503.773	17	0.000247255	503.928	81	0.000721128	503.743	9	4.29359e-05
								5169.73	222	0.01731	5169.05	204	0.01242	5169.05	249	0.01046	5169.73	240	0.01023			503.661	20	0.000410021	503.78	18	0.000261799	503.935	53	0.000471849	503.75	4	1.90826e-05
								5170.05	232	0.01809	5169.38	205	0.01248	5169.38	271	0.01138	5170.05	243	0.01036			503.668	53	0.00109	503.788	18	0.000261799	503.942	27	0.000240376	503.757	1	4.77065e-06
								5170.38	228	0.01778	5169.7	231	0.01407	5169.7	279	0.01172	5170.38	235	0.01002			503.676	50	0.00103	503.795	32	0.000465421	503.949	17	0.000151348	503.764	17	8.11011e-05
								5170.7	223	0.01739	5170.02	221	0.01346	5170.02	292	0.01226	5170.7	231	0.00985			503.683	19	0.00038952	503.802	16	0.00023271	503.957	17	0.000151348	503.772	26	0.000124037
								5171.02	215	0.01676	5170.35	195	0.01187	5170.35	291	0.01222	5171.02	247	0.01053			503.69	2	4.10021e-05	503.809	5	7.2722e-05	503.964	23	0.000204765	503.779	57	0.000271927
								5171.35	203	0.01583	5170.67	166	0.01011	5170.67	287	0.01205	5171.35	251	0.0107			503.697	1	2.0501e-05	503.816	2	2.90888e-05	503.971	18	0.000160251	503.786	95	0.000453212
								5171.67	199	0.01552	5171	158	0.00962	5171	291	0.01222	5171.67	231	0.00985			503.704	0	0	503.823	21	0.000305432	503.978	11	9.7931e-05	503.793	113	0.000539084
								5172	217	0.01692	5171.32	157	0.00956	5171.32	296	0.01243	5172	235	0.01002			503.711	0	0	503.831	51	0.000741764	503.985	44	0.000391724	503.8	95	0.000453212
								5172.32	225	0.01754	5171.65	178	0.01084	5171.65	303	0.01272	5172.32	220	0.00938			503.719	0	0	503.838	32	0.000465421	503.992	56	0.000498558	503.807	48	0.000228991
								5172.65	227	0.0177	5171.97	169	0.01029	5171.97	295	0.01239	5172.65	211	0.009			503.726	0	0	503.845	19	0.000276344	503.999	37	0.000329404	503.815	14	6.67891e-05
								5172.97	233	0.01817	5172.3	168	0.01023	5172.3	267	0.01121	5172.97	194	0.00827			503.733	15	0.000307516	503.852	30	0.000436332	504.007	17	0.000151348	503.822	12	5.72478e-05
								5173.3	207	0.01614	5172.62	142	0.00865	5172.62	261	0.01096	5173.3	195	0.00831			503.74	27	0.000553528	503.859	36	0.000523598	504.014	36	0.000320501	503.829	47	0.000224221
								5173.62	223	0.01739	5172.95	158	0.00962	5172.95	264	0.01109	5173.62	214	0.00912			503.747	41	0.000840543	503.866	30	0.000436332	504.021	56	0.000498558	503.836	40	0.000190826
								5173.95	217	0.01692	5173.27	162	0.00986	5173.27	255	0.01071	5173.95	212	0.00904			503.754	65	0.00133	503.874	10	0.000145444	504.028	37	0.000329404	503.843	47	0.000224221
								5174.27	224	0.01747	5173.6	160	0.00974	5173.6	252	0.01058	5174.27	205	0.00874			503.762	38	0.00077904	503.881	21	0.000305432	504.035	18	0.000160251	503.85	37	0.000176514
								5174.6	206	0.01606	5173.92	161	0.0098	5173.92	238	0.00999	5174.6	225	0.00959			503.769	53	0.00109	503.888	23	0.000334521	504.042	19	0.000169154	503.858	25	0.000119266
								5174.92	206	0.01606	5174.24	160	0.00974	5174.24	239	0.01004	5174.92	225	0.00959			503.776	75	0.00154	503.895	44	0.000639953	504.05	33	0.000293793	503.865	83	0.000395964
								5175.24	212	0.01653	5174.57	157	0.00956	5174.57	241	0.01012	5175.24	215	0.00917			503.783	36	0.000738038	503.902	77	0.00112	504.057	15	0.000133542	503.872	78	0.000372111
								5175.57	222	0.01731	5174.89	161	0.0098	5174.89	244	0.01025	5175.57	229	0.00976			503.79	16	0.000328017	503.909	47	0.000683587	504.064	17	0.000151348	503.879	26	0.000124037
								5175.89	229	0.01786	5175.22	169	0.01029	5175.22	263	0.01104	5175.89	222	0.00946			503.797	8	0.000164008	503.917	21	0.000305432	504.071	23	0.000204765	503.886	18	8.58717e-05
								5176.22	225	0.01754	5175.54	209	0.01273	5175.54	258	0.01083	5176.22	210	0.00895			503.805	10	0.00020501	503.924	18	0.000261799	504.078	36	0.000320501	503.893	25	0.000119266
								5176.54	204	0.01591	5175.87	208	0.01267	5175.87	244	0.01025	5176.54	168	0.00716			503.812	32	0.000656033	503.931	7	0.000101811	504.085	89	0.000792351	503.901	13	6.20185e-05
								5176.87	237	0.01848	5176.19	200	0.01218	5176.19	248	0.01041	5176.87	191	0.00814			503.819	20	0.000410021	503.938	0	0	504.092	64	0.00056978	503.908	2	9.5413e-06
								5177.19	233	0.01817	5176.52	200	0.01218	5176.52	258	0.01083	5177.19	232	0.00989			503.826	6	0.000123006	503.945	16	0.00023271	504.1	26	0.000231473	503.915	17	8.11011e-05
								5177.52	268	0.0209	5176.84	185	0.01127	5176.84	271	0.01138	5177.52	250	0.01066			503.833	1	2.0501e-05	503.952	46	0.000669042	504.107	40	0.000356113	503.922	25	0.000119266
								5177.84	296	0.02308	5177.17	182	0.01108	5177.17	292	0.01226	5177.84	253	0.01079			503.84	0	0	503.959	43	0.000625409	504.114	64	0.00056978	503.929	36	0.000171743
								5178.17	293	0.02285	5177.49	172	0.01047	5177.49	277	0.01163	5178.17	244	0.0104			503.848	1	2.0501e-05	503.967	28	0.000407243	504.121	57	0.000507461	503.936	55	0.000262386
								5178.49	278	0.02168	5177.82	172	0.01047	5177.82	242	0.01016	5178.49	250	0.01066			503.855	0	0	503.974	13	0.000189077	504.128	83	0.000738934	503.943	79	0.000376881
								5178.82	270	0.02105	5178.14	182	0.01108	5178.14	251	0.01054	5178.82	236	0.01006			503.862	0	0	503.981	3	4.36332e-05	504.135	68	0.000605392	503.951	66	0.000314863
								5179.14	274	0.02136	5178.47	167	0.01017	5178.47	260	0.01092	5179.14	236	0.01006			503.869	0	0	503.988	11	0.000159988	504.143	58	0.000516363	503.958	41	0.000195597
								5179.47	276	0.02152	5178.79	156	0.0095	5178.79	249	0.01046	5179.47	215	0.00917			503.876	26	0.000533027	503.995	8	0.000116355	504.15	60	0.000534169	503.965	29	0.000138349
								5179.79	269	0.02097	5179.12	162	0.00986	5179.12	228	0.00957	5179.79	211	0.009			503.883	39	0.000799541	504.002	1	1.45444e-05	504.157	40	0.000356113	503.972	30	0.00014312
								5180.12	264	0.02058	5179.44	145	0.00883	5179.44	212	0.0089	5180.12	207	0.00883			503.891	10	0.00020501	504.01	0	0	504.164	13	0.000115737	503.979	56	0.000267156
								5180.44	280	0.02183	5179.77	145	0.00883	5179.77	229	0.00962	5180.44	212	0.00904			503.898	1	2.0501e-05	504.017	0	0	504.171	11	9.7931e-05	503.986	87	0.000415047
								5180.77	268	0.0209	5180.09	157	0.00956	5180.09	247	0.01037	5180.77	211	0.009			503.905	1	2.0501e-05	504.024	0	0	504.178	29	0.000258182	503.994	88	0.000419817
								5181.09	248	0.01934	5180.42	163	0.00993	5180.42	264	0.01109	5181.09	226	0.00964			503.912	1	2.0501e-05	504.031	5	7.2722e-05	504.185	19	0.000169154	504.001	42	0.000200367
								5181.41	263	0.02051	5180.74	170	0.01035	5180.74	235	0.00987	5181.41	220	0.00938			503.919	0	0	504.038	29	0.000421788	504.193	21	0.000186959	504.008	35	0.000166973
								5181.74	251	0.01957	5181.06	159	0.00968	5181.06	227	0.00953	5181.74	211	0.009			503.926	0	0	504.045	51	0.000741764	504.2	22	0.000195862	504.015	45	0.000214679
								5182.06	228	0.01778	5181.39	173	0.01053	5181.39	253	0.01062	5182.06	194	0.00827			503.934	0	0	504.053	41	0.00059632	504.207	10	8.90282e-05	504.022	25	0.000119266
								5182.39	231	0.01801	5181.72	181	0.01102	5181.72	278	0.01167	5182.39	205	0.00874			503.941	0	0	504.06	26	0.000378154	504.214	0	0	504.029	7	3.33946e-05
								5182.72	230	0.01793	5182.04	174	0.0106	5182.04	293	0.0123	5182.72	205	0.00874			503.948	0	0	504.067	23	0.000334521	504.221	13	0.000115737	504.037	27	0.000128808
								5183.04	227	0.0177	5182.36	164	0.00999	5182.36	299	0.01256	5183.04	204	0.0087			503.955	1	2.0501e-05	504.074	15	0.000218166	504.228	31	0.000275987	504.044	60	0.000286239
								5183.36	210	0.01637	5182.69	136	0.00828	5182.69	306	0.01285	5183.36	181	0.00772			503.962	8	0.000164008	504.081	39	0.000567231	504.236	41	0.000365015	504.051	61	0.00029101
								5183.69	205	0.01598	5183.02	145	0.00883	5183.02	295	0.01239	5183.69	184	0.00784			503.969	25	0.000512526	504.088	47	0.000683587	504.243	25	0.00022257	504.058	79	0.000376881
								5184.02	218	0.017	5183.34	133	0.0081	5183.34	276	0.01159	5184.02	198	0.00844			503.977	21	0.000430522	504.096	46	0.000669042	504.25	13	0.000115737	504.065	90	0.000429359
								5184.34	233	0.01817	5183.66	129	0.00786	5183.66	285	0.01197	5184.34	194	0.00827			503.984	7	0.000143507	504.103	25	0.00036361	504.257	24	0.000213668	504.072	61	0.00029101
								5184.66	252	0.01965	5183.99	125	0.00761	5183.99	285	0.01197	5184.66	197	0.0084			503.991	1	2.0501e-05	504.11	8	0.000116355	504.264	63	0.000560877	504.08	90	0.000429359
								5184.99	249	0.01942	5184.31	127	0.00773	5184.31	271	0.01138	5184.99	214	0.00912			503.998	1	2.0501e-05	504.117	19	0.000276344	504.271	102	0.000908087	504.087	113	0.000539084
								5185.31	240	0.01871	5184.64	131	0.00798	5184.64	285	0.01197	5185.31	246	0.01049			504.005	0	0	504.124	20	0.000290888	504.279	57	0.000507461	504.094	93	0.000443671
								5185.64	236	0.0184	5184.97	128	0.00779	5184.97	269	0.0113	5185.64	271	0.01155			504.013	12	0.000246013	504.131	35	0.000509054	504.286	21	0.000186959	504.101	58	0.000276698
								5185.97	239	0.01864	5185.29	143	0.00871	5185.29	266	0.01117	5185.97	270	0.01151			504.02	22	0.000451023	504.138	49	0.000712675	504.293	18	0.000160251	504.108	33	0.000157431
								5186.29	223	0.01739	5185.61	137	0.00834	5185.61	292	0.01226	5186.29	243	0.01036			504.027	12	0.000246013	504.146	22	0.000319977	504.3	40	0.000356113	504.115	27	0.000128808
								5186.61	216	0.01684	5185.94	132	0.00804	5185.94	277	0.01163	5186.61	247	0.01053			504.034	3	6.15031e-05	504.153	7	0.000101811	504.307	48	0.000427335	504.123	45	0.000214679
								5186.94	194	0.01513	5186.27	152	0.00926	5186.27	261	0.01096	5186.94	240	0.01023			504.041	0	0	504.16	5	7.2722e-05	504.314	21	0.000186959	504.13	65	0.000310092
								5187.27	177	0.0138	5186.59	149	0.00907	5186.59	283	0.01188	5187.27	227	0.00968			504.048	0	0	504.167	3	4.36332e-05	504.321	5	4.45141e-05	504.137	45	0.000214679
								5187.59	194	0.01513	5186.91	172	0.01047	5186.91	270	0.01134	5187.59	243	0.01036			504.056	0	0	504.174	0	0	504.329	2	1.78056e-05	504.144	50	0.000238533
								5187.91	213	0.01661	5187.24	162	0.00986	5187.24	266	0.01117	5187.91	235	0.01002			504.063	0	0	504.181	0	0	504.336	0	0	504.151	49	0.000233762
								5188.24	233	0.01817	5187.56	146	0.00889	5187.56	281	0.0118	5188.24	236	0.01006			504.07	0	0	504.189	0	0	504.343	1	8.90282e-06	504.158	65	0.000310092
								5188.56	240	0.01871	5187.89	164	0.00999	5187.89	266	0.01117	5188.56	245	0.01045			504.077	0	0	504.196	0	0	504.35	12	0.000106834	504.166	72	0.000343487
								5188.89	247	0.01926	5188.22	165	0.01005	5188.22	291	0.01222	5188.89	232	0.00989			504.084	0	0	504.203	0	0	504.357	19	0.000169154	504.173	89	0.000424588
								5189.22	247	0.01926	5188.54	154	0.00938	5188.54	323	0.01356	5189.22	220	0.00938			504.091	0	0	504.21	0	0	504.364	58	0.000516363	504.18	115	0.000548625
								5189.54	259	0.02019	5188.87	153	0.00932	5188.87	344	0.01445	5189.54	229	0.00976			504.099	0	0	504.217	0	0	504.372	48	0.000427335	504.187	90	0.000429359
								5189.87	265	0.02066	5189.19	168	0.01023	5189.19	310	0.01302	5189.87	242	0.01032			504.106	1	2.0501e-05	504.224	0	0	504.379	18	0.000160251	504.194	80	0.000381652
								5190.19	241	0.01879	5189.52	158	0.00962	5189.52	312	0.0131	5190.19	255	0.01087			504.113	9	0.000184509	504.232	0	0	504.386	11	9.7931e-05	504.201	115	0.000548625
								5190.52	231	0.01801	5189.84	157	0.00956	5189.84	296	0.01243	5190.52	267	0.01138			504.12	26	0.000533027	504.239	0	0	504.393	3	2.67085e-05	504.209	92	0.0004389
								5190.84	220	0.01715	5190.17	150	0.00913	5190.17	306	0.01285	5190.84	296	0.01262			504.127	18	0.000369019	504.246	2	2.90888e-05	504.4	0	0	504.216	42	0.000200367
								5191.17	212	0.01653	5190.49	145	0.00883	5190.49	288	0.01209	5191.17	271	0.01155			504.134	6	0.000123006	504.253	42	0.000610865	504.407	1	8.90282e-06	504.223	43	0.000205138
								5191.49	212	0.01653	5190.82	165	0.01005	5190.82	274	0.01151	5191.49	262	0.01117			504.142	1	2.0501e-05	504.26	61	0.000887208	504.415	2	1.78056e-05	504.23	52	0.000248074
								5191.82	214	0.01669	5191.14	155	0.00944	5191.14	276	0.01159	5191.82	234	0.00998			504.149	0	0	504.267	30	0.000436332	504.422	20	0.000178056	504.237	52	0.000248074
								5192.14	231	0.01801	5191.47	132	0.00804	5191.47	278	0.01167	5192.14	246	0.01049			504.156	14	0.000287015	504.275	20	0.000290888	504.429	64	0.00056978	504.244	54	0.000257615
								5192.47	213	0.01661	5191.79	133	0.0081	5191.79	293	0.0123	5192.47	255	0.01087			504.163	85	0.00174	504.282	46	0.000669042	504.436	90	0.000801254	504.252	52	0.000248074
								5192.79	212	0.01653	5192.12	133	0.0081	5192.12	271	0.01138	5192.79	250	0.01066			504.17	92	0.00189	504.289	45	0.000654498	504.443	93	0.000827962	504.259	84	0.000400735
								5193.12	243	0.01895	5192.44	161	0.0098	5192.44	287	0.01205	5193.12	240	0.01023			504.177	34	0.000697036	504.296	18	0.000261799	504.45	81	0.000721128	504.266	72	0.000343487
								5193.44	251	0.01957	5192.77	192	0.01169	5192.77	275	0.01155	5193.44	240	0.01023			504.185	15	0.000307516	504.303	7	0.000101811	504.457	72	0.000641003	504.273	24	0.000114496
								5193.77	249	0.01942	5193.09	193	0.01175	5193.09	273	0.01146	5193.77	216	0.00921			504.192	7	0.000143507	504.31	3	4.36332e-05	504.465	59	0.000525266	504.28	11	5.24772e-05
								5194.09	239	0.01864	5193.42	190	0.01157	5193.42	248	0.01041	5194.09	228	0.00972			504.199	20	0.000410021	504.318	0	0	504.472	29	0.000258182	504.287	48	0.000228991
								5194.42	235	0.01832	5193.74	166	0.01011	5193.74	239	0.01004	5194.42	206	0.00878			504.206	36	0.000738038	504.325	0	0	504.479	35	0.000311599	504.295	92	0.0004389
								5194.74	254	0.01981	5194.07	165	0.01005	5194.07	255	0.01071	5194.74	223	0.00951			504.213	27	0.000553528	504.332	10	0.000145444	504.486	36	0.000320501	504.302	83	0.000395964
								5195.07	237	0.01848	5194.4	174	0.0106	5194.4	265	0.01113	5195.07	230	0.00981			504.22	16	0.000328017	504.339	14	0.000203622	504.493	72	0.000641003	504.309	86	0.000410276
								5195.4	232	0.01809	5194.72	168	0.01023	5194.72	280	0.01176	5195.4	204	0.0087			504.228	4	8.20042e-05	504.346	5	7.2722e-05	504.5	66	0.000587586	504.316	91	0.000434129
								5195.72	236	0.0184	5195.05	175	0.01066	5195.05	254	0.01067	5195.72	192	0.00819			504.235	2	4.10021e-05	504.353	24	0.000349066	504.508	26	0.000231473	504.323	72	0.000343487
								5196.05	211	0.01645	5195.37	179	0.0109	5195.37	231	0.0097	5196.05	214	0.00912			504.242	0	0	504.361	38	0.000552687	504.515	30	0.000267085	504.33	54	0.000257615
								5196.37	196	0.01528	5195.7	184	0.0112	5195.7	224	0.00941	5196.37	232	0.00989			504.249	0	0	504.368	32	0.000465421	504.522	45	0.000400627	504.338	59	0.000281468
								5196.7	210	0.01637	5196.02	165	0.01005	5196.02	244	0.01025	5196.7	237	0.0101			504.256	0	0	504.375	49	0.000712675	504.529	46	0.00040953	504.345	37	0.000176514
								5197.02	217	0.01692	5196.35	145	0.00883	5196.35	242	0.01016	5197.02	232	0.00989			504.264	0	0	504.382	39	0.000567231	504.536	37	0.000329404	504.352	67	0.000319634
								5197.35	205	0.01598	5196.67	120	0.00731	5196.67	228	0.00957	5197.35	237	0.0101			504.271	6	0.000123006	504.389	24	0.000349066	504.543	44	0.000391724	504.359	64	0.000305322
								5197.67	211	0.01645	5197	148	0.00901	5197	247	0.01037	5197.67	234	0.00998			504.278	32	0.000656033	504.396	33	0.000479965	504.551	54	0.000480752	504.366	57	0.000271927
								5198	214	0.01669	5197.32	128	0.00779	5197.32	232	0.00974	5198	231	0.00985			504.285	35	0.000717537	504.404	21	0.000305432	504.558	50	0.000445141	504.373	85	0.000405505
								5198.32	209	0.0163	5197.65	133	0.0081	5197.65	279	0.01172	5198.32	234	0.00998			504.292	15	0.000307516	504.411	15	0.000218166	504.565	72	0.000641003	504.381	69	0.000329175
								5198.65	236	0.0184	5197.97	138	0.0084	5197.97	275	0.01155	5198.65	202	0.00861			504.299	8	0.000164008	504.418	26	0.000378154	504.572	82	0.000730031	504.388	50	0.000238533
								5198.97	268	0.0209	5198.3	143	0.00871	5198.3	259	0.01088	5198.97	183	0.0078			504.307	13	0.000266514	504.425	25	0.00036361	504.579	88	0.000783448	504.395	41	0.000195597
								5199.3	254	0.01981	5198.62	152	0.00926	5198.62	285	0.01197	5199.3	183	0.0078			504.314	64	0.00131	504.432	20	0.000290888	504.586	74	0.000658808	504.402	31	0.00014789
								5199.62	245	0.0191	5198.95	160	0.00974	5198.95	275	0.01155	5199.62	194	0.00827			504.321	85	0.00174	504.439	7	0.000101811	504.594	26	0.000231473	504.409	56	0.000267156
								5199.95	236	0.0184	5199.28	149	0.00907	5199.28	267	0.01121	5199.95	196	0.00836			504.328	60	0.00123	504.446	0	0	504.601	9	8.01254e-05	504.416	46	0.00021945
								5200.28	256	0.01996	5199.6	158	0.00962	5199.6	257	0.01079	5200.28	207	0.00883			504.335	29	0.00059453	504.454	0	0	504.608	5	4.45141e-05	504.424	17	8.11011e-05
								5200.6	257	0.02004	5199.93	152	0.00926	5199.93	247	0.01037	5200.6	223	0.00951			504.342	18	0.000369019	504.461	0	0	504.615	21	0.000186959	504.431	11	5.24772e-05
								5200.93	269	0.02097	5200.25	156	0.0095	5200.25	231	0.0097	5200.93	218	0.00929			504.35	14	0.000287015	504.468	16	0.00023271	504.622	75	0.000667711	504.438	16	7.63304e-05
								5201.25	244	0.01903	5200.58	153	0.00932	5200.58	216	0.00907	5201.25	215	0.00917			504.357	6	0.000123006	504.475	24	0.000349066	504.629	80	0.000712225	504.445	20	9.5413e-05
								5201.58	226	0.01762	5200.9	150	0.00913	5200.9	218	0.00915	5201.58	211	0.009			504.364	0	0	504.482	40	0.000581776	504.636	57	0.000507461	504.452	24	0.000114496
								5201.9	215	0.01676	5201.23	144	0.00877	5201.23	219	0.0092	5201.9	225	0.00959			504.371	0	0	504.489	49	0.000712675	504.644	40	0.000356113	504.459	38	0.000181285
								5202.23	212	0.01653	5201.55	155	0.00944	5201.55	237	0.00995	5202.23	196	0.00836			504.378	0	0	504.497	28	0.000407243	504.651	12	0.000106834	504.467	55	0.000262386
								5202.55	216	0.01684	5201.88	163	0.00993	5201.88	265	0.01113	5202.55	181	0.00772			504.385	0	0	504.504	11	0.000159988	504.658	11	9.7931e-05	504.474	42	0.000200367
								5202.88	221	0.01723	5202.2	160	0.00974	5202.2	257	0.01079	5202.88	186	0.00793			504.393	0	0	504.511	4	5.81776e-05	504.665	26	0.000231473	504.481	22	0.000104954
								5203.2	231	0.01801	5202.53	166	0.01011	5202.53	250	0.0105	5203.2	184	0.00784			504.4	0	0	504.518	5	7.2722e-05	504.672	41	0.000365015	504.488	11	5.24772e-05
								5203.53	266	0.02074	5202.86	169	0.01029	5202.86	263	0.01104	5203.53	208	0.00887			504.407	0	0	504.525	17	0.000247255	504.679	58	0.000516363	504.495	21	0.000100184
								5203.86	270	0.02105	5203.18	168	0.01023	5203.18	245	0.01029	5203.86	216	0.00921			504.414	14	0.000287015	504.532	37	0.000538143	504.687	42	0.000373918	504.502	55	0.000262386
								5204.18	267	0.02082	5203.51	178	0.01084	5203.51	248	0.01041	5204.18	229	0.00976			504.421	35	0.000717537	504.54	39	0.000567231	504.694	13	0.000115737	504.51	54	0.000257615
								5204.51	243	0.01895	5203.83	175	0.01066	5203.83	268	0.01125	5204.51	226	0.00964			504.429	20	0.000410021	504.547	43	0.000625409	504.701	23	0.000204765	504.517	35	0.000166973
								5204.83	243	0.01895	5204.16	165	0.01005	5204.16	287	0.01205	5204.83	225	0.00959			504.436	8	0.000164008	504.554	23	0.000334521	504.708	40	0.000356113	504.524	48	0.000228991
								5205.16	237	0.01848	5204.48	158	0.00962	5204.48	290	0.01218	5205.16	229	0.00976			504.443	0	0	504.561	5	7.2722e-05	504.715	37	0.000329404	504.531	74	0.000353028
								5205.48	232	0.01809	5204.81	162	0.00986	5204.81	283	0.01188	5205.48	225	0.00959			504.45	0	0	504.568	1	1.45444e-05	504.722	36	0.000320501	504.538	131	0.000624955
								5205.81	236	0.0184	5205.14	182	0.01108	5205.14	263	0.01104	5205.81	250	0.01066			504.457	0	0	504.575	0	0	504.73	26	0.000231473	504.545	159	0.000758534
								5206.14	207	0.01614	5205.46	188	0.01145	5205.46	254	0.01067	5206.14	253	0.01079			504.464	0	0	504.583	0	0	504.737	15	0.000133542	504.553	205	0.000977983
								5206.46	204	0.01591	5205.79	175	0.01066	5205.79	265	0.01113	5206.46	238	0.01015			504.472	0	0	504.59	0	0	504.744	23	0.000204765	504.56	185	0.00088257
								5206.79	230	0.01793	5206.11	170	0.01035	5206.11	256	0.01075	5206.79	244	0.0104			504.479	1	2.0501e-05	504.597	0	0	504.751	20	0.000178056	504.567	83	0.000395964
								5207.11	254	0.01981	5206.44	166	0.01011	5206.44	252	0.01058	5207.11	275	0.01172			504.486	14	0.000287015	504.604	0	0	504.758	24	0.000213668	504.574	74	0.000353028
								5207.44	222	0.01731	5206.76	156	0.0095	5206.76	264	0.01109	5207.44	269	0.01147			504.493	19	0.00038952	504.611	6	8.72664e-05	504.765	51	0.000454044	504.581	109	0.000520001
								5207.76	191	0.01489	5207.09	157	0.00956	5207.09	238	0.00999	5207.76	264	0.01126			504.5	41	0.000840543	504.618	45	0.000654498	504.773	52	0.000462946	504.588	143	0.000682203
								5208.09	180	0.01404	5207.42	160	0.00974	5207.42	271	0.01138	5208.09	233	0.00993			504.507	51	0.00105	504.626	49	0.000712675	504.78	65	0.000578683	504.596	108	0.00051523
								5208.42	201	0.01567	5207.74	160	0.00974	5207.74	273	0.01146	5208.42	247	0.01053			504.515	27	0.000553528	504.633	30	0.000436332	504.787	60	0.000534169	504.603	57	0.000271927
								5208.74	191	0.01489	5208.07	172	0.01047	5208.07	255	0.01071	5208.74	245	0.01045			504.522	43	0.000881545	504.64	15	0.000218166	504.794	42	0.000373918	504.61	34	0.000162202
								5209.07	213	0.01661	5208.39	145	0.00883	5208.39	240	0.01008	5209.07	239	0.01019			504.529	60	0.00123	504.647	26	0.000378154	504.801	58	0.000516363	504.617	15	7.15598e-05
								5209.39	246	0.01918	5208.72	153	0.00932	5208.72	242	0.01016	5209.39	235	0.01002			504.536	40	0.000820042	504.654	29	0.000421788	504.808	31	0.000275987	504.624	44	0.000209909
								5209.72	246	0.01918	5209.04	152	0.00926	5209.04	247	0.01037	5209.72	250	0.01066			504.543	14	0.000287015	504.661	36	0.000523598	504.815	51	0.000454044	504.631	40	0.000190826
								5210.04	239	0.01864	5209.37	138	0.0084	5209.37	237	0.00995	5210.04	256	0.01091			504.55	9	0.000184509	504.669	69	0.001	504.823	48	0.000427335	504.639	17	8.11011e-05
								5210.37	266	0.02074	5209.7	156	0.0095	5209.7	246	0.01033	5210.37	257	0.01096			504.558	2	4.10021e-05	504.676	40	0.000581776	504.83	80	0.000712225	504.646	28	0.000133578
								5210.7	271	0.02113	5210.02	143	0.00871	5210.02	255	0.01071	5210.7	240	0.01023			504.565	4	8.20042e-05	504.683	8	0.000116355	504.837	92	0.000819059	504.653	89	0.000424588
								5211.02	288	0.02246	5210.35	131	0.00798	5210.35	271	0.01138	5211.02	197	0.0084			504.572	31	0.000635532	504.69	3	4.36332e-05	504.844	47	0.000418432	504.66	88	0.000419817
								5211.35	280	0.02183	5210.67	124	0.00755	5210.67	254	0.01067	5211.35	190	0.0081			504.579	35	0.000717537	504.697	0	0	504.851	17	0.000151348	504.667	76	0.000362569
								5211.67	273	0.02129	5211	130	0.00792	5211	269	0.0113	5211.67	186	0.00793			504.586	21	0.000430522	504.704	0	0	504.858	8	7.12225e-05	504.674	86	0.000410276
								5212	265	0.02066	5211.32	132	0.00804	5211.32	256	0.01075	5212	207	0.00883			504.594	36	0.000738038	504.712	0	0	504.866	27	0.000240376	504.682	54	0.000257615
								5212.32	244	0.01903	5211.65	126	0.00767	5211.65	282	0.01184	5212.32	207	0.00883			504.601	26	0.000533027	504.719	1	1.45444e-05	504.873	48	0.000427335	504.689	64	0.000305322
								5212.65	251	0.01957	5211.98	149	0.00907	5211.98	279	0.01172	5212.65	200	0.00853			504.608	14	0.000287015	504.726	26	0.000378154	504.88	40	0.000356113	504.696	66	0.000314863
								5212.98	239	0.01864	5212.3	148	0.00901	5212.3	267	0.01121	5212.98	211	0.009			504.615	47	0.000963549	504.733	34	0.000494509	504.887	43	0.000382821	504.703	59	0.000281468
								5213.3	239	0.01864	5212.63	147	0.00895	5212.63	267	0.01121	5213.3	215	0.00917			504.622	62	0.00127	504.74	15	0.000218166	504.894	75	0.000667711	504.71	44	0.000209909
								5213.63	242	0.01887	5212.95	130	0.00792	5212.95	274	0.01151	5213.63	223	0.00951			504.629	27	0.000553528	504.747	4	5.81776e-05	504.901	48	0.000427335	504.717	59	0.000281468
								5213.95	222	0.01731	5213.28	143	0.00871	5213.28	261	0.01096	5213.95	201	0.00857			504.637	10	0.00020501	504.755	1	1.45444e-05	504.909	19	0.000169154	504.725	39	0.000186055
								5214.28	218	0.017	5213.61	159	0.00968	5213.61	243	0.0102	5214.28	207	0.00883			504.644	6	0.000123006	504.762	1	1.45444e-05	504.916	10	8.90282e-05	504.732	37	0.000176514
								5214.61	213	0.01661	5213.93	161	0.0098	5213.93	259	0.01088	5214.61	218	0.00929			504.651	2	4.10021e-05	504.769	0	0	504.923	4	3.56113e-05	504.739	82	0.000391193
								5214.93	206	0.01606	5214.26	142	0.00865	5214.26	272	0.01142	5214.93	214	0.00912			504.658	0	0	504.776	0	0	504.93	9	8.01254e-05	504.746	86	0.000410276
								5215.26	193	0.01505	5214.58	134	0.00816	5214.58	272	0.01142	5215.26	226	0.00964			504.665	0	0	504.783	0	0	504.937	13	0.000115737	504.753	91	0.000434129
								5215.58	222	0.01731	5214.91	141	0.00859	5214.91	261	0.01096	5215.58	219	0.00934			504.672	0	0	504.79	0	0	504.944	7	6.23197e-05	504.761	63	0.000300551
								5215.91	220	0.01715	5215.24	141	0.00859	5215.24	249	0.01046	5215.91	207	0.00883			504.68	0	0	504.798	0	0	504.952	3	2.67085e-05	504.768	67	0.000319634
								5216.24	246	0.01918	5215.56	127	0.00773	5215.56	264	0.01109	5216.24	192	0.00819			504.687	0	0	504.805	0	0	504.959	8	7.12225e-05	504.775	71	0.000338716
								5216.56	250	0.01949	5215.89	131	0.00798	5215.89	296	0.01243	5216.56	180	0.00767			504.694	14	0.000287015	504.812	0	0	504.966	24	0.000213668	504.782	62	0.00029578
								5216.89	226	0.01762	5216.21	135	0.00822	5216.21	298	0.01251	5216.89	177	0.00755			504.701	50	0.00103	504.819	0	0	504.973	7	6.23197e-05	504.789	78	0.000372111
								5217.21	233	0.01817	5216.54	153	0.00932	5216.54	292	0.01226	5217.21	196	0.00836			504.708	58	0.00119	504.826	0	0	504.98	0	0	504.796	48	0.000228991
								5217.54	233	0.01817	5216.87	177	0.01078	5216.87	288	0.01209	5217.54	190	0.0081			504.716	46	0.000943048	504.833	0	0	504.987	0	0	504.804	19	9.06424e-05
								5217.87	251	0.01957	5217.19	180	0.01096	5217.19	280	0.01176	5217.87	219	0.00934			504.723	53	0.00109	504.841	0	0	504.995	9	8.01254e-05	504.811	22	0.000104954
								5218.19	251	0.01957	5217.52	157	0.00956	5217.52	276	0.01159	5218.19	221	0.00942			504.73	63	0.00129	504.848	14	0.000203622	505.002	30	0.000267085	504.818	40	0.000190826
								5218.52	249	0.01942	5217.84	150	0.00913	5217.84	274	0.01151	5218.52	199	0.00848			504.737	53	0.00109	504.855	65	0.000945386	505.009	39	0.00034721	504.825	61	0.00029101
								5218.84	249	0.01942	5218.17	141	0.00859	5218.17	266	0.01117	5218.84	208	0.00887			504.744	22	0.000451023	504.862	57	0.000829031	505.016	18	0.000160251	504.832	57	0.000271927
								5219.17	239	0.01864	5218.5	152	0.00926	5218.5	224	0.00941	5219.17	213	0.00908			504.751	4	8.20042e-05	504.869	20	0.000290888	505.023	19	0.000169154	504.839	39	0.000186055
								5219.5	252	0.01965	5218.82	147	0.00895	5218.82	215	0.00903	5219.5	186	0.00793			504.759	1	2.0501e-05	504.876	30	0.000436332	505.03	67	0.000596489	504.847	84	0.000400735
								5219.82	238	0.01856	5219.15	142	0.00865	5219.15	185	0.00777	5219.82	182	0.00776			504.766	0	0	504.884	30	0.000436332	505.037	87	0.000774545	504.854	64	0.000305322
								5220.15	236	0.0184	5219.47	129	0.00786	5219.47	192	0.00806	5220.15	175	0.00746			504.773	0	0	504.891	14	0.000203622	505.045	46	0.00040953	504.861	22	0.000104954
								5220.47	224	0.01747	5219.8	130	0.00792	5219.8	227	0.00953	5220.47	202	0.00861			504.78	0	0	504.898	3	4.36332e-05	505.052	38	0.000338307	504.868	8	3.81652e-05
								5220.8	225	0.01754	5220.13	144	0.00877	5220.13	241	0.01012	5220.8	222	0.00946			504.787	0	0	504.905	1	1.45444e-05	505.059	29	0.000258182	504.875	18	8.58717e-05
								5221.13	232	0.01809	5220.45	134	0.00816	5220.45	229	0.00962	5221.13	242	0.01032			504.794	0	0	504.912	1	1.45444e-05	505.066	11	9.7931e-05	504.882	56	0.000267156
								5221.45	235	0.01832	5220.78	132	0.00804	5220.78	226	0.00949	5221.45	255	0.01087			504.802	4	8.20042e-05	504.919	3	4.36332e-05	505.073	7	6.23197e-05	504.89	101	0.000481836
								5221.78	221	0.01723	5221.1	159	0.00968	5221.1	262	0.011	5221.78	271	0.01155			504.809	1	2.0501e-05	504.927	1	1.45444e-05	505.08	8	7.12225e-05	504.897	104	0.000496148
								5222.1	223	0.01739	5221.43	159	0.00968	5221.43	241	0.01012	5222.1	263	0.01121			504.816	27	0.000553528	504.934	0	0	505.088	20	0.000178056	504.904	90	0.000429359
								5222.43	227	0.0177	5221.76	175	0.01066	5221.76	240	0.01008	5222.43	242	0.01032			504.823	42	0.000861044	504.941	0	0	505.095	24	0.000213668	504.911	60	0.000286239
								5222.76	244	0.01903	5222.08	185	0.01127	5222.08	246	0.01033	5222.76	249	0.01062			504.83	37	0.000758539	504.948	0	0	505.102	25	0.00022257	504.918	20	9.5413e-05
								5223.08	221	0.01723	5222.41	203	0.01236	5222.41	261	0.01096	5223.08	222	0.00946			504.838	30	0.000615031	504.955	0	0	505.109	21	0.000186959	504.925	10	4.77065e-05
								5223.41	207	0.01614	5222.74	191	0.01163	5222.74	279	0.01172	5223.41	238	0.01015			504.845	24	0.000492025	504.962	0	0	505.116	16	0.000142445	504.933	3	1.4312e-05
								5223.74	211	0.01645	5223.06	214	0.01303	5223.06	261	0.01096	5223.74	231	0.00985			504.852	64	0.00131	504.97	7	0.000101811	505.123	45	0.000400627	504.94	0	0
								5224.06	206	0.01606	5223.39	213	0.01297	5223.39	252	0.01058	5224.06	243	0.01036			504.859	77	0.00158	504.977	24	0.000349066	505.131	37	0.000329404	504.947	0	0
								5224.39	200	0.01559	5223.72	180	0.01096	5223.72	237	0.00995	5224.39	233	0.00993			504.866	35	0.000717537	504.984	26	0.000378154	505.138	22	0.000195862	504.954	4	1.90826e-05
								5224.72	215	0.01676	5224.04	160	0.00974	5224.04	233	0.00978	5224.72	233	0.00993			504.873	12	0.000246013	504.991	70	0.00102	505.145	11	9.7931e-05	504.961	5	2.38533e-05
								5225.04	203	0.01583	5224.37	145	0.00883	5224.37	246	0.01033	5225.04	236	0.01006			504.881	7	0.000143507	504.998	83	0.00121	505.152	6	5.34169e-05	504.968	5	2.38533e-05
								5225.37	197	0.01536	5224.69	150	0.00913	5224.69	244	0.01025	5225.37	214	0.00912			504.888	2	4.10021e-05	505.005	61	0.000887208	505.159	19	0.000169154	504.976	56	0.000267156
								5225.69	193	0.01505	5225.02	153	0.00932	5225.02	252	0.01058	5225.69	192	0.00819			504.895	10	0.00020501	505.013	73	0.00106	505.166	17	0.000151348	504.983	76	0.000362569
								5226.02	190	0.01481	5225.35	149	0.00907	5225.35	241	0.01012	5226.02	195	0.00831			504.902	12	0.000246013	505.02	75	0.00109	505.174	6	5.34169e-05	504.99	31	0.00014789
								5226.35	194	0.01513	5225.67	159	0.00968	5225.67	282	0.01184	5226.35	202	0.00861			504.909	3	6.15031e-05	505.027	38	0.000552687	505.181	2	1.78056e-05	504.997	37	0.000176514
								5226.67	212	0.01653	5226	147	0.00895	5226	286	0.01201	5226.67	206	0.00878			504.916	14	0.000287015	505.034	16	0.00023271	505.188	0	0	505.004	58	0.000276698
								5227	230	0.01793	5226.32	148	0.00901	5226.32	261	0.01096	5227	199	0.00848			504.924	28	0.000574029	505.041	12	0.000174533	505.195	18	0.000160251	505.011	79	0.000376881
								5227.32	224	0.01747	5226.65	156	0.0095	5226.65	249	0.01046	5227.32	196	0.00836			504.931	42	0.000861044	505.048	31	0.000450876	505.202	33	0.000293793	505.019	76	0.000362569
								5227.65	242	0.01887	5226.98	138	0.0084	5226.98	240	0.01008	5227.65	184	0.00784			504.938	48	0.00098405	505.056	32	0.000465421	505.209	53	0.000471849	505.026	38	0.000181285
								5227.98	258	0.02012	5227.3	145	0.00883	5227.3	250	0.0105	5227.98	173	0.00738			504.945	35	0.000717537	505.063	21	0.000305432	505.217	70	0.000623197	505.033	25	0.000119266
								5228.3	257	0.02004	5227.63	152	0.00926	5227.63	257	0.01079	5228.3	185	0.00789			504.952	43	0.000881545	505.07	35	0.000509054	505.224	33	0.000293793	505.04	23	0.000109725
								5228.63	235	0.01832	5227.96	154	0.00938	5227.96	261	0.01096	5228.63	197	0.0084			504.96	35	0.000717537	505.077	86	0.00125	505.231	8	7.12225e-05	505.047	77	0.00036734
								5228.96	238	0.01856	5228.28	167	0.01017	5228.28	264	0.01109	5228.96	196	0.00836			504.967	40	0.000820042	505.084	95	0.00138	505.238	0	0	505.055	92	0.0004389
								5229.28	246	0.01918	5228.61	165	0.01005	5228.61	263	0.01104	5229.28	216	0.00921			504.974	32	0.000656033	505.091	69	0.001	505.245	11	9.7931e-05	505.062	90	0.000429359
								5229.61	237	0.01848	5228.94	158	0.00962	5228.94	309	0.01298	5229.61	230	0.00981			504.981	50	0.00103	505.099	49	0.000712675	505.252	24	0.000213668	505.069	74	0.000353028
								5229.94	265	0.02066	5229.26	142	0.00865	5229.26	302	0.01268	5229.94	237	0.0101			504.988	45	0.000922547	505.106	20	0.000290888	505.26	17	0.000151348	505.076	27	0.000128808
								5230.26	269	0.02097	5229.59	140	0.00853	5229.59	284	0.01193	5230.26	242	0.01032			504.995	45	0.000922547	505.113	7	0.000101811	505.267	56	0.000498558	505.083	33	0.000157431
								5230.59	263	0.02051	5229.91	140	0.00853	5229.91	246	0.01033	5230.59	227	0.00968			505.003	31	0.000635532	505.12	17	0.000247255	505.274	74	0.000658808	505.09	64	0.000305322
								5230.91	249	0.01942	5230.24	153	0.00932	5230.24	227	0.00953	5230.91	260	0.01109			505.01	7	0.000143507	505.127	29	0.000421788	505.281	64	0.00056978	505.098	54	0.000257615
								5231.24	243	0.01895	5230.57	158	0.00962	5230.57	247	0.01037	5231.24	267	0.01138			505.017	4	8.20042e-05	505.134	21	0.000305432	505.288	86	0.000765642	505.105	64	0.000305322
								5231.57	236	0.0184	5230.89	161	0.0098	5230.89	279	0.01172	5231.57	265	0.0113			505.024	32	0.000656033	505.142	38	0.000552687	505.295	44	0.000391724	505.112	80	0.000381652
								5231.89	241	0.01879	5231.22	173	0.01053	5231.22	259	0.01088	5231.89	274	0.01168			505.031	69	0.00141	505.149	39	0.000567231	505.303	15	0.000133542	505.119	80	0.000381652
								5232.22	263	0.02051	5231.55	159	0.00968	5231.55	277	0.01163	5232.22	259	0.01104			505.038	75	0.00154	505.156	16	0.00023271	505.31	24	0.000213668	505.126	46	0.00021945
								5232.55	268	0.0209	5231.87	172	0.01047	5231.87	287	0.01205	5232.55	238	0.01015			505.046	35	0.000717537	505.163	3	4.36332e-05	505.317	50	0.000445141	505.133	14	6.67891e-05
								5232.87	257	0.02004	5232.2	195	0.01187	5232.2	279	0.01172	5232.87	231	0.00985			505.053	17	0.000348518	505.17	3	4.36332e-05	505.324	47	0.000418432	505.141	5	2.38533e-05
								5233.2	245	0.0191	5232.53	180	0.01096	5232.53	259	0.01088	5233.2	225	0.00959			505.06	5	0.000102505	505.177	31	0.000450876	505.331	31	0.000275987	505.148	34	0.000162202
								5233.53	228	0.01778	5232.85	155	0.00944	5232.85	273	0.01146	5233.53	216	0.00921			505.067	3	6.15031e-05	505.185	67	0.000974475	505.338	21	0.000186959	505.155	82	0.000391193
								5233.85	245	0.0191	5233.18	168	0.01023	5233.18	259	0.01088	5233.85	210	0.00895			505.074	0	0	505.192	39	0.000567231	505.346	3	2.67085e-05	505.162	129	0.000615414
								5234.18	231	0.01801	5233.51	168	0.01023	5233.51	239	0.01004	5234.18	233	0.00993			505.082	5	0.000102505	505.199	16	0.00023271	505.353	7	6.23197e-05	505.169	161	0.000768075
								5234.51	227	0.0177	5233.83	183	0.01114	5233.83	223	0.00936	5234.51	227	0.00968			505.089	29	0.00059453	505.206	16	0.00023271	505.36	35	0.000311599	505.176	102	0.000486606
								5234.83	243	0.01895	5234.16	205	0.01248	5234.16	211	0.00886	5234.83	246	0.01049			505.096	50	0.00103	505.213	47	0.000683587	505.367	38	0.000338307	505.184	52	0.000248074
								5235.16	250	0.01949	5234.49	194	0.01181	5234.49	201	0.00844	5235.16	258	0.011			505.103	73	0.0015	505.22	61	0.000887208	505.374	21	0.000186959	505.191	37	0.000176514
								5235.49	262	0.02043	5234.81	180	0.01096	5234.81	204	0.00857	5235.49	249	0.01062			505.11	64	0.00131	505.228	30	0.000436332	505.381	47	0.000418432	505.198	44	0.000209909
								5235.81	285	0.02222	5235.14	173	0.01053	5235.14	239	0.01004	5235.81	243	0.01036			505.117	25	0.000512526	505.235	14	0.000203622	505.389	73	0.000649906	505.205	46	0.00021945
								5236.14	279	0.02175	5235.47	180	0.01096	5235.47	242	0.01016	5236.14	220	0.00938			505.125	11	0.000225512	505.242	11	0.000159988	505.396	72	0.000641003	505.212	57	0.000271927
								5236.47	279	0.02175	5235.79	182	0.01108	5235.79	238	0.00999	5236.47	228	0.00972			505.132	24	0.000492025	505.249	15	0.000218166	505.403	65	0.000578683	505.219	22	0.000104954
								5236.79	275	0.02144	5236.12	167	0.01017	5236.12	228	0.00957	5236.79	234	0.00998			505.139	30	0.000615031	505.256	11	0.000159988	505.41	55	0.000489655	505.227	2	9.5413e-06
								5237.12	278	0.02168	5236.45	157	0.00956	5236.45	225	0.00945	5237.12	227	0.00968			505.146	12	0.000246013	505.263	7	0.000101811	505.417	65	0.000578683	505.234	0	0
								5237.45	284	0.02214	5236.77	157	0.00956	5236.77	220	0.00924	5237.45	211	0.009			505.153	11	0.000225512	505.271	5	7.2722e-05	505.424	50	0.000445141	505.241	1	4.77065e-06
								5237.77	278	0.02168	5237.1	156	0.0095	5237.1	226	0.00949	5237.77	203	0.00865			505.161	36	0.000738038	505.278	0	0	505.432	45	0.000400627	505.248	9	4.29359e-05
								5238.1	295	0.023	5237.43	145	0.00883	5237.43	228	0.00957	5238.1	202	0.00861			505.168	37	0.000758539	505.285	14	0.000203622	505.439	24	0.000213668	505.255	24	0.000114496
								5238.43	307	0.02394	5237.75	156	0.0095	5237.75	240	0.01008	5238.43	198	0.00844			505.175	17	0.000348518	505.292	54	0.000785397	505.446	9	8.01254e-05	505.263	30	0.00014312
								5238.75	282	0.02199	5238.08	147	0.00895	5238.08	231	0.0097	5238.75	205	0.00874			505.182	10	0.00020501	505.299	52	0.000756309	505.453	31	0.000275987	505.27	12	5.72478e-05
								5239.08	275	0.02144	5238.41	147	0.00895	5238.41	251	0.01054	5239.08	194	0.00827			505.189	6	0.000123006	505.307	17	0.000247255	505.46	63	0.000560877	505.277	31	0.00014789
								5239.41	264	0.02058	5238.73	123	0.00749	5238.73	270	0.01134	5239.41	220	0.00938			505.196	1	2.0501e-05	505.314	29	0.000421788	505.467	44	0.000391724	505.284	78	0.000372111
								5239.73	252	0.01965	5239.06	127	0.00773	5239.06	260	0.01092	5239.73	229	0.00976			505.204	0	0	505.321	70	0.00102	505.475	16	0.000142445	505.291	131	0.000624955
								5240.06	239	0.01864	5239.39	138	0.0084	5239.39	270	0.01134	5240.06	227	0.00968			505.211	0	0	505.328	79	0.00115	505.482	21	0.000186959	505.298	125	0.000596331
								5240.39	214	0.01669	5239.71	155	0.00944	5239.71	251	0.01054	5240.39	227	0.00968			505.218	0	0	505.335	57	0.000829031	505.489	34	0.000302696	505.306	82	0.000391193
								5240.71	214	0.01669	5240.04	184	0.0112	5240.04	279	0.01172	5240.71	219	0.00934			505.225	0	0	505.342	26	0.000378154	505.496	18	0.000160251	505.313	41	0.000195597
								5241.04	224	0.01747	5240.37	183	0.01114	5240.37	285	0.01197	5241.04	195	0.00831			505.232	0	0	505.35	9	0.0001309	505.503	6	5.34169e-05	505.32	13	6.20185e-05
								5241.37	232	0.01809	5240.69	151	0.00919	5240.69	276	0.01159	5241.37	179	0.00763			505.24	0	0	505.357	18	0.000261799	505.51	2	1.78056e-05	505.327	12	5.72478e-05
								5241.69	249	0.01942	5241.02	143	0.00871	5241.02	259	0.01088	5241.69	221	0.00942			505.247	0	0	505.364	50	0.00072722	505.518	7	6.23197e-05	505.334	4	1.90826e-05
								5242.02	245	0.0191	5241.35	128	0.00779	5241.35	259	0.01088	5242.02	219	0.00934			505.254	19	0.00038952	505.371	35	0.000509054	505.525	25	0.00022257	505.341	0	0
								5242.35	255	0.01988	5241.67	145	0.00883	5241.67	276	0.01159	5242.35	234	0.00998			505.261	26	0.000533027	505.378	12	0.000174533	505.532	38	0.000338307	505.349	16	7.63304e-05
								5242.67	258	0.02012	5242	154	0.00938	5242	253	0.01062	5242.67	232	0.00989			505.268	31	0.000635532	505.385	29	0.000421788	505.539	32	0.00028489	505.356	20	9.5413e-05
								5243	246	0.01918	5242.33	169	0.01029	5242.33	247	0.01037	5243	216	0.00921			505.275	46	0.000943048	505.393	42	0.000610865	505.546	43	0.000382821	505.363	7	3.33946e-05
								5243.33	245	0.0191	5242.65	178	0.01084	5242.65	252	0.01058	5243.33	208	0.00887			505.283	27	0.000553528	505.4	50	0.00072722	505.553	30	0.000267085	505.37	1	4.77065e-06
								5243.65	238	0.01856	5242.98	156	0.0095	5242.98	254	0.01067	5243.65	225	0.00959			505.29	5	0.000102505	505.407	46	0.000669042	505.561	36	0.000320501	505.377	0	0
								5243.98	227	0.0177	5243.31	159	0.00968	5243.31	253	0.01062	5243.98	231	0.00985			505.297	2	4.10021e-05	505.414	14	0.000203622	505.568	80	0.000712225	505.384	0	0
								5244.31	236	0.0184	5243.63	160	0.00974	5243.63	278	0.01167	5244.31	234	0.00998			505.304	0	0	505.421	6	8.72664e-05	505.575	80	0.000712225	505.392	3	1.4312e-05
								5244.63	245	0.0191	5243.96	150	0.00913	5243.96	269	0.0113	5244.63	269	0.01147			505.311	0	0	505.428	22	0.000319977	505.582	91	0.000810156	505.399	4	1.90826e-05
								5244.96	231	0.01801	5244.29	158	0.00962	5244.29	275	0.01155	5244.96	268	0.01143			505.318	0	0	505.436	30	0.000436332	505.589	62	0.000551975	505.406	0	0
								5245.29	248	0.01934	5244.61	145	0.00883	5244.61	271	0.01138	5245.29	266	0.01134			505.326	4	8.20042e-05	505.443	28	0.000407243	505.596	64	0.00056978	505.413	15	7.15598e-05
								5245.61	261	0.02035	5244.94	128	0.00779	5244.94	257	0.01079	5245.61	259	0.01104			505.333	5	0.000102505	505.45	28	0.000407243	505.604	64	0.00056978	505.42	34	0.000162202
								5245.94	245	0.0191	5245.27	105	0.00639	5245.27	238	0.00999	5245.94	252	0.01074			505.34	0	0	505.457	19	0.000276344	505.611	106	0.000943699	505.428	36	0.000171743
								5246.27	241	0.01879	5245.6	117	0.00712	5245.6	238	0.00999	5246.27	238	0.01015			505.347	0	0	505.464	18	0.000261799	505.618	98	0.000872476	505.435	76	0.000362569
								5246.6	236	0.0184	5245.92	126	0.00767	5245.92	229	0.00962	5246.6	238	0.01015			505.354	0	0	505.471	32	0.000465421	505.625	37	0.000329404	505.442	77	0.00036734
								5246.92	244	0.01903	5246.25	146	0.00889	5246.25	215	0.00903	5246.92	237	0.0101			505.362	3	6.15031e-05	505.479	34	0.000494509	505.632	12	0.000106834	505.449	113	0.000539084
								5247.25	249	0.01942	5246.58	162	0.00986	5246.58	196	0.00823	5247.25	231	0.00985			505.369	8	0.000164008	505.486	25	0.00036361	505.639	4	3.56113e-05	505.456	84	0.000400735
								5247.58	261	0.02035	5246.9	147	0.00895	5246.9	188	0.00789	5247.58	239	0.01019			505.376	15	0.000307516	505.493	40	0.000581776	505.647	3	2.67085e-05	505.463	48	0.000228991
								5247.9	254	0.01981	5247.23	141	0.00859	5247.23	209	0.00878	5247.9	232	0.00989			505.383	36	0.000738038	505.5	61	0.000887208	505.654	20	0.000178056	505.471	43	0.000205138
								5248.23	263	0.02051	5247.56	154	0.00938	5247.56	250	0.0105	5248.23	246	0.01049			505.39	24	0.000492025	505.507	36	0.000523598	505.661	23	0.000204765	505.478	50	0.000238533
								5248.56	260	0.02027	5247.88	170	0.01035	5247.88	267	0.01121	5248.56	233	0.00993			505.397	7	0.000143507	505.514	15	0.000218166	505.668	17	0.000151348	505.485	73	0.000348258
								5248.88	251	0.01957	5248.21	172	0.01047	5248.21	256	0.01075	5248.88	225	0.00959			505.405	0	0	505.522	22	0.000319977	505.675	20	0.000178056	505.492	46	0.00021945
								5249.21	238	0.01856	5248.54	162	0.00986	5248.54	273	0.01146	5249.21	240	0.01023			505.412	1	2.0501e-05	505.529	16	0.00023271	505.682	5	4.45141e-05	505.499	28	0.000133578
								5249.54	240	0.01871	5248.86	172	0.01047	5248.86	267	0.01121	5249.54	253	0.01079			505.419	0	0	505.536	4	5.81776e-05	505.69	0	0	505.506	49	0.000233762
								5249.86	262	0.02043	5249.19	166	0.01011	5249.19	250	0.0105	5249.86	248	0.01057			505.426	0	0	505.543	7	0.000101811	505.697	0	0	505.514	70	0.000333946
								5250.19	263	0.02051	5249.52	154	0.00938	5249.52	238	0.00999	5250.19	238	0.01015			505.433	0	0	505.55	29	0.000421788	505.704	15	0.000133542	505.521	41	0.000195597
								5250.52	255	0.01988	5249.85	151	0.00919	5249.85	216	0.00907	5250.52	227	0.00968			505.441	9	0.000184509	505.557	80	0.00116	505.711	33	0.000293793	505.528	15	7.15598e-05
								5250.85	240	0.01871	5250.17	143	0.00871	5250.17	221	0.00928	5250.85	228	0.00972			505.448	43	0.000881545	505.565	66	0.00095993	505.718	27	0.000240376	505.535	21	0.000100184
								5251.17	232	0.01809	5250.5	137	0.00834	5250.5	224	0.00941	5251.17	247	0.01053			505.455	32	0.000656033	505.572	26	0.000378154	505.725	14	0.000124639	505.542	47	0.000224221
								5251.5	225	0.01754	5250.83	148	0.00901	5250.83	224	0.00941	5251.5	270	0.01151			505.462	13	0.000266514	505.579	22	0.000319977	505.733	49	0.000436238	505.55	38	0.000181285
								5251.83	236	0.0184	5251.15	135	0.00822	5251.15	245	0.01029	5251.83	268	0.01143			505.469	42	0.000861044	505.586	15	0.000218166	505.74	59	0.000525266	505.557	25	0.000119266
								5252.15	275	0.02144	5251.48	135	0.00822	5251.48	259	0.01088	5252.15	264	0.01126			505.476	54	0.00111	505.593	4	5.81776e-05	505.747	22	0.000195862	505.564	30	0.00014312
								5252.48	277	0.0216	5251.81	155	0.00944	5251.81	279	0.01172	5252.48	255	0.01087			505.484	23	0.000471524	505.601	1	1.45444e-05	505.754	8	7.12225e-05	505.571	25	0.000119266
								5252.81	284	0.02214	5252.14	167	0.01017	5252.14	269	0.0113	5252.81	233	0.00993			505.491	6	0.000123006	505.608	0	0	505.761	4	3.56113e-05	505.578	45	0.000214679
								5253.14	289	0.02253	5252.46	171	0.01041	5252.46	257	0.01079	5253.14	234	0.00998			505.498	7	0.000143507	505.615	0	0	505.768	22	0.000195862	505.585	53	0.000252845
								5253.46	282	0.02199	5252.79	152	0.00926	5252.79	263	0.01104	5253.46	243	0.01036			505.505	58	0.00119	505.622	0	0	505.776	76	0.000676614	505.593	44	0.000209909
								5253.79	287	0.02238	5253.12	160	0.00974	5253.12	273	0.01146	5253.79	235	0.01002			505.512	84	0.00172	505.629	1	1.45444e-05	505.783	90	0.000801254	505.6	36	0.000171743
								5254.12	258	0.02012	5253.44	186	0.01133	5253.44	255	0.01071	5254.12	247	0.01053			505.52	38	0.00077904	505.636	20	0.000290888	505.79	62	0.000551975	505.607	18	8.58717e-05
								5254.44	249	0.01942	5253.77	186	0.01133	5253.77	258	0.01083	5254.44	231	0.00985			505.527	35	0.000717537	505.644	41	0.00059632	505.797	26	0.000231473	505.614	18	8.58717e-05
								5254.77	217	0.01692	5254.1	187	0.01139	5254.1	210	0.00882	5254.77	216	0.00921			505.534	62	0.00127	505.651	49	0.000712675	505.804	6	5.34169e-05	505.621	14	6.67891e-05
								5255.1	211	0.01645	5254.43	187	0.01139	5254.43	195	0.00819	5255.1	211	0.009			505.541	68	0.00139	505.658	28	0.000407243	505.811	6	5.34169e-05	505.628	24	0.000114496
								5255.43	231	0.01801	5254.75	187	0.01139	5254.75	214	0.00899	5255.43	220	0.00938			505.548	40	0.000820042	505.665	7	0.000101811	505.819	10	8.90282e-05	505.636	77	0.00036734
								5255.75	280	0.02183	5255.08	182	0.01108	5255.08	240	0.01008	5255.75	237	0.0101			505.555	17	0.000348518	505.672	3	4.36332e-05	505.826	14	0.000124639	505.643	94	0.000448441
								5256.08	263	0.02051	5255.41	170	0.01035	5255.41	261	0.01096	5256.08	211	0.009			505.563	8	0.000164008	505.679	1	1.45444e-05	505.833	46	0.00040953	505.65	80	0.000381652
								5256.41	260	0.02027	5255.73	165	0.01005	5255.73	271	0.01138	5256.41	214	0.00912			505.57	0	0	505.687	0	0	505.84	49	0.000436238	505.657	63	0.000300551
								5256.73	261	0.02035	5256.06	171	0.01041	5256.06	278	0.01167	5256.73	223	0.00951			505.577	0	0	505.694	0	0	505.847	31	0.000275987	505.664	58	0.000276698
								5257.06	279	0.02175	5256.39	186	0.01133	5256.39	260	0.01092	5257.06	224	0.00955			505.584	9	0.000184509	505.701	2	2.90888e-05	505.854	85	0.000756739	505.671	50	0.000238533
								5257.39	269	0.02097	5256.72	186	0.01133	5256.72	261	0.01096	5257.39	230	0.00981			505.591	32	0.000656033	505.708	31	0.000450876	505.862	130	0.00116	505.679	28	0.000133578
								5257.72	269	0.02097	5257.04	194	0.01181	5257.04	250	0.0105	5257.72	224	0.00955			505.599	19	0.00038952	505.715	67	0.000974475	505.869	108	0.000961504	505.686	30	0.00014312
								5258.04	271	0.02113	5257.37	173	0.01053	5257.37	263	0.01104	5258.04	218	0.00929			505.606	4	8.20042e-05	505.722	66	0.00095993	505.876	99	0.000881379	505.693	37	0.000176514
								5258.37	270	0.02105	5257.7	156	0.0095	5257.7	264	0.01109	5258.37	216	0.00921			505.613	1	2.0501e-05	505.73	39	0.000567231	505.883	64	0.00056978	505.7	31	0.00014789
								5258.7	263	0.02051	5258.03	150	0.00913	5258.03	246	0.01033	5258.7	202	0.00861			505.62	3	6.15031e-05	505.737	19	0.000276344	505.89	24	0.000213668	505.707	49	0.000233762
								5259.03	279	0.02175	5258.35	148	0.00901	5258.35	271	0.01138	5259.03	212	0.00904			505.627	46	0.000943048	505.744	25	0.00036361	505.897	2	1.78056e-05	505.715	38	0.000181285
								5259.35	296	0.02308	5258.68	143	0.00871	5258.68	283	0.01188	5259.35	220	0.00938			505.634	52	0.00107	505.751	48	0.000698131	505.905	15	0.000133542	505.722	30	0.00014312
								5259.68	290	0.02261	5259.01	139	0.00846	5259.01	283	0.01188	5259.68	214	0.00912			505.642	24	0.000492025	505.758	47	0.000683587	505.912	25	0.00022257	505.729	41	0.000195597
								5260.01	269	0.02097	5259.34	160	0.00974	5259.34	256	0.01075	5260.01	231	0.00985			505.649	4	8.20042e-05	505.765	22	0.000319977	505.919	31	0.000275987	505.736	45	0.000214679
								5260.34	253	0.01973	5259.66	171	0.01041	5259.66	248	0.01041	5260.34	270	0.01151			505.656	0	0	505.773	3	4.36332e-05	505.926	37	0.000329404	505.743	50	0.000238533
								5260.66	261	0.02035	5259.99	175	0.01066	5259.99	259	0.01088	5260.66	267	0.01138			505.663	0	0	505.78	0	0	505.933	29	0.000258182	505.75	28	0.000133578
								5260.99	277	0.0216	5260.32	172	0.01047	5260.32	246	0.01033	5260.99	262	0.01117			505.67	0	0	505.787	0	0	505.94	56	0.000498558	505.758	23	0.000109725
								5261.32	247	0.01926	5260.65	202	0.0123	5260.65	248	0.01041	5261.32	221	0.00942			505.678	0	0	505.794	2	2.90888e-05	505.948	54	0.000480752	505.765	32	0.000152661
								5261.65	249	0.01942	5260.97	235	0.01431	5260.97	249	0.01046	5261.65	236	0.01006			505.685	2	4.10021e-05	505.801	17	0.000247255	505.955	35	0.000311599	505.772	57	0.000271927
								5261.97	237	0.01848	5261.3	224	0.01364	5261.3	235	0.00987	5261.97	248	0.01057			505.692	7	0.000143507	505.809	15	0.000218166	505.962	44	0.000391724	505.779	45	0.000214679
								5262.3	211	0.01645	5261.63	197	0.012	5261.63	228	0.00957	5262.3	239	0.01019			505.699	5	0.000102505	505.816	40	0.000581776	505.969	25	0.00022257	505.786	17	8.11011e-05
								5262.63	217	0.01692	5261.95	190	0.01157	5261.95	232	0.00974	5262.63	243	0.01036			505.706	2	4.10021e-05	505.823	96	0.0014	505.976	8	7.12225e-05	505.793	5	2.38533e-05
								5262.95	231	0.01801	5262.28	189	0.01151	5262.28	252	0.01058	5262.95	228	0.00972			505.713	0	0	505.83	120	0.00175	505.983	4	3.56113e-05	505.801	2	9.5413e-06
								5263.28	237	0.01848	5262.61	174	0.0106	5262.61	267	0.01121	5263.28	242	0.01032			505.721	0	0	505.837	111	0.00161	505.991	2	1.78056e-05	505.808	12	5.72478e-05
								5263.61	243	0.01895	5262.94	147	0.00895	5262.94	281	0.0118	5263.61	218	0.00929			505.728	0	0	505.844	65	0.000945386	505.998	1	8.90282e-06	505.815	72	0.000343487
								5263.94	243	0.01895	5263.26	148	0.00901	5263.26	290	0.01218	5263.94	230	0.00981			505.735	0	0	505.852	75	0.00109	506.005	3	2.67085e-05	505.822	99	0.000472294
								5264.26	230	0.01793	5263.59	148	0.00901	5263.59	252	0.01058	5264.26	233	0.00993			505.742	0	0	505.859	66	0.00095993	506.012	27	0.000240376	505.829	70	0.000333946
								5264.59	240	0.01871	5263.92	150	0.00913	5263.92	278	0.01167	5264.59	232	0.00989			505.749	0	0	505.866	28	0.000407243	506.019	101	0.000899185	505.837	91	0.000434129
								5264.92	222	0.01731	5264.25	165	0.01005	5264.25	294	0.01235	5264.92	236	0.01006			505.757	0	0	505.873	10	0.000145444	506.026	90	0.000801254	505.844	72	0.000343487
								5265.25	213	0.01661	5264.57	140	0.00853	5264.57	278	0.01167	5265.25	223	0.00951			505.764	0	0	505.88	4	5.81776e-05	506.034	45	0.000400627	505.851	46	0.00021945
								5265.57	213	0.01661	5264.9	144	0.00877	5264.9	295	0.01239	5265.57	223	0.00951			505.771	0	0	505.887	8	0.000116355	506.041	42	0.000373918	505.858	60	0.000286239
								5265.9	202	0.01575	5265.23	148	0.00901	5265.23	291	0.01222	5265.9	202	0.00861			505.778	4	8.20042e-05	505.895	16	0.00023271	506.048	21	0.000186959	505.865	50	0.000238533
								5266.23	202	0.01575	5265.56	147	0.00895	5265.56	271	0.01138	5266.23	213	0.00908			505.785	27	0.000553528	505.902	22	0.000319977	506.055	9	8.01254e-05	505.872	20	9.5413e-05
								5266.56	196	0.01528	5265.88	154	0.00938	5265.88	283	0.01188	5266.56	227	0.00968			505.793	25	0.000512526	505.909	20	0.000290888	506.062	3	2.67085e-05	505.88	31	0.00014789
								5266.88	214	0.01669	5266.21	161	0.0098	5266.21	290	0.01218	5266.88	223	0.00951			505.8	53	0.00109	505.916	13	0.000189077	506.069	9	8.01254e-05	505.887	89	0.000424588
								5267.21	217	0.01692	5266.54	154	0.00938	5266.54	297	0.01247	5267.21	198	0.00844			505.807	84	0.00172	505.923	15	0.000218166	506.077	37	0.000329404	505.894	81	0.000386423
								5267.54	216	0.01684	5266.87	142	0.00865	5266.87	314	0.01319	5267.54	210	0.00895			505.814	84	0.00172	505.93	4	5.81776e-05	506.084	68	0.000605392	505.901	88	0.000419817
								5267.87	207	0.01614	5267.19	141	0.00859	5267.19	305	0.01281	5267.87	201	0.00857			505.821	56	0.00115	505.938	0	0	506.091	59	0.000525266	505.908	98	0.000467524
								5268.19	231	0.01801	5267.52	140	0.00853	5267.52	296	0.01243	5268.19	208	0.00887			505.828	22	0.000451023	505.945	0	0	506.098	29	0.000258182	505.916	69	0.000329175
								5268.52	237	0.01848	5267.85	145	0.00883	5267.85	276	0.01159	5268.52	228	0.00972			505.836	9	0.000184509	505.952	0	0	506.105	44	0.000391724	505.923	27	0.000128808
								5268.85	242	0.01887	5268.18	147	0.00895	5268.18	286	0.01201	5268.85	247	0.01053			505.843	4	8.20042e-05	505.959	0	0	506.112	48	0.000427335	505.93	7	3.33946e-05
								5269.18	237	0.01848	5268.51	142	0.00865	5268.51	258	0.01083	5269.18	234	0.00998			505.85	1	2.0501e-05	505.966	0	0	506.12	25	0.00022257	505.937	6	2.86239e-05
								5269.51	245	0.0191	5268.83	147	0.00895	5268.83	242	0.01016	5269.51	236	0.01006			505.857	6	0.000123006	505.974	0	0	506.127	7	6.23197e-05	505.944	30	0.00014312
								5269.83	271	0.02113	5269.16	141	0.00859	5269.16	232	0.00974	5269.83	217	0.00925			505.864	10	0.00020501	505.981	3	4.36332e-05	506.134	1	8.90282e-06	505.951	89	0.000424588
								5270.16	278	0.02168	5269.49	136	0.00828	5269.49	213	0.00894	5270.16	227	0.00968			505.872	10	0.00020501	505.988	22	0.000319977	506.141	1	8.90282e-06	505.959	116	0.000553396
								5270.49	252	0.01965	5269.82	137	0.00834	5269.82	228	0.00957	5270.49	256	0.01091			505.879	2	4.10021e-05	505.995	22	0.000319977	506.148	2	1.78056e-05	505.966	64	0.000305322
								5270.82	242	0.01887	5270.14	150	0.00913	5270.14	240	0.01008	5270.82	251	0.0107			505.886	0	0	506.002	9	0.0001309	506.156	13	0.000115737	505.973	20	9.5413e-05
								5271.14	244	0.01903	5270.47	147	0.00895	5270.47	264	0.01109	5271.14	260	0.01109			505.893	0	0	506.009	1	1.45444e-05	506.163	26	0.000231473	505.98	11	5.24772e-05
								5271.47	255	0.01988	5270.8	154	0.00938	5270.8	282	0.01184	5271.47	265	0.0113			505.9	17	0.000348518	506.017	0	0	506.17	17	0.000151348	505.987	25	0.000119266
								5271.8	257	0.02004	5271.13	158	0.00962	5271.13	296	0.01243	5271.8	273	0.01164			505.907	27	0.000553528	506.024	2	2.90888e-05	506.177	13	0.000115737	505.994	55	0.000262386
								5272.13	255	0.01988	5271.45	164	0.00999	5271.45	293	0.0123	5272.13	253	0.01079			505.915	12	0.000246013	506.031	16	0.00023271	506.184	24	0.000213668	506.002	38	0.000181285
								5272.45	245	0.0191	5271.78	164	0.00999	5271.78	262	0.011	5272.45	250	0.01066			505.922	4	8.20042e-05	506.038	16	0.00023271	506.191	57	0.000507461	506.009	38	0.000181285
								5272.78	255	0.01988	5272.11	171	0.01041	5272.11	277	0.01163	5272.78	260	0.01109			505.929	1	2.0501e-05	506.045	6	8.72664e-05	506.199	37	0.000329404	506.016	37	0.000176514
								5273.11	258	0.02012	5272.44	178	0.01084	5272.44	313	0.01314	5273.11	263	0.01121			505.936	0	0	506.052	2	2.90888e-05	506.206	12	0.000106834	506.023	75	0.000357799
								5273.44	263	0.02051	5272.77	166	0.01011	5272.77	295	0.01239	5273.44	291	0.01241			505.943	0	0	506.06	17	0.000247255	506.213	3	2.67085e-05	506.03	118	0.000562937
								5273.77	272	0.02121	5273.09	161	0.0098	5273.09	277	0.01163	5273.77	283	0.01207			505.951	0	0	506.067	57	0.000829031	506.22	10	8.90282e-05	506.038	93	0.000443671
								5274.09	262	0.02043	5273.42	166	0.01011	5273.42	257	0.01079	5274.09	294	0.01253			505.958	0	0	506.074	61	0.000887208	506.227	25	0.00022257	506.045	57	0.000271927
								5274.42	258	0.02012	5273.75	161	0.0098	5273.75	254	0.01067	5274.42	286	0.01219			505.965	0	0	506.081	29	0.000421788	506.234	13	0.000115737	506.052	59	0.000281468
								5274.75	255	0.01988	5274.08	163	0.00993	5274.08	250	0.0105	5274.75	267	0.01138			505.972	19	0.00038952	506.088	10	0.000145444	506.242	32	0.00028489	506.059	63	0.000300551
								5275.08	252	0.01965	5274.4	180	0.01096	5274.4	263	0.01104	5275.08	235	0.01002			505.979	28	0.000574029	506.096	12	0.000174533	506.249	36	0.000320501	506.066	29	0.000138349
								5275.4	271	0.02113	5274.73	204	0.01242	5274.73	264	0.01109	5275.4	229	0.00976			505.986	13	0.000266514	506.103	43	0.000625409	506.256	13	0.000115737	506.073	14	6.67891e-05
								5275.73	278	0.02168	5275.06	226	0.01376	5275.06	259	0.01088	5275.73	236	0.01006			505.994	41	0.000840543	506.11	55	0.000799942	506.263	3	2.67085e-05	506.081	28	0.000133578
								5276.06	293	0.02285	5275.39	214	0.01303	5275.39	259	0.01088	5276.06	243	0.01036			506.001	69	0.00141	506.117	33	0.000479965	506.27	28	0.000249279	506.088	66	0.000314863
								5276.39	273	0.02129	5275.72	225	0.0137	5275.72	244	0.01025	5276.39	229	0.00976			506.008	32	0.000656033	506.124	14	0.000203622	506.277	50	0.000445141	506.095	63	0.000300551
								5276.72	264	0.02058	5276.04	200	0.01218	5276.04	231	0.0097	5276.72	217	0.00925			506.015	9	0.000184509	506.131	7	0.000101811	506.285	22	0.000195862	506.102	55	0.000262386
								5277.04	270	0.02105	5276.37	186	0.01133	5276.37	224	0.00941	5277.04	199	0.00848			506.022	2	4.10021e-05	506.139	8	0.000116355	506.292	20	0.000178056	506.109	30	0.00014312
								5277.37	266	0.02074	5276.7	169	0.01029	5276.7	214	0.00899	5277.37	189	0.00806			506.03	0	0	506.146	13	0.000189077	506.299	33	0.000293793	506.117	12	5.72478e-05
								5277.7	256	0.01996	5277.03	172	0.01047	5277.03	221	0.00928	5277.7	209	0.00891			506.037	0	0	506.153	4	5.81776e-05	506.306	18	0.000160251	506.124	24	0.000114496
								5278.03	251	0.01957	5277.35	173	0.01053	5277.35	231	0.0097	5278.03	208	0.00887			506.044	0	0	506.16	0	0	506.313	6	5.34169e-05	506.131	18	8.58717e-05
								5278.35	226	0.01762	5277.68	164	0.00999	5277.68	235	0.00987	5278.35	187	0.00797			506.051	0	0	506.167	1	1.45444e-05	506.32	2	1.78056e-05	506.138	6	2.86239e-05
								5278.68	229	0.01786	5278.01	163	0.00993	5278.01	246	0.01033	5278.68	203	0.00865			506.058	15	0.000307516	506.174	0	0	506.328	26	0.000231473	506.145	14	6.67891e-05
								5279.01	242	0.01887	5278.34	179	0.0109	5278.34	263	0.01104	5279.01	231	0.00985			506.066	24	0.000492025	506.182	7	0.000101811	506.335	29	0.000258182	506.152	25	0.000119266
								5279.34	244	0.01903	5278.67	194	0.01181	5278.67	297	0.01247	5279.34	229	0.00976			506.073	25	0.000512526	506.189	52	0.000756309	506.342	12	0.000106834	506.16	39	0.000186055
								5279.67	241	0.01879	5278.99	200	0.01218	5278.99	279	0.01172	5279.67	238	0.01015			506.08	34	0.000697036	506.196	67	0.000974475	506.349	13	0.000115737	506.167	35	0.000166973
								5279.99	214	0.01669	5279.32	189	0.01151	5279.32	282	0.01184	5279.99	235	0.01002			506.087	16	0.000328017	506.203	63	0.000916297	506.356	15	0.000133542	506.174	68	0.000324404
								5280.32	214	0.01669	5279.65	189	0.01151	5279.65	304	0.01277	5280.32	239	0.01019			506.094	4	8.20042e-05	506.21	39	0.000567231	506.363	11	9.7931e-05	506.181	94	0.000448441
								5280.65	226	0.01762	5279.98	194	0.01181	5279.98	300	0.0126	5280.65	240	0.01023			506.101	1	2.0501e-05	506.217	26	0.000378154	506.371	37	0.000329404	506.188	70	0.000333946
								5280.98	232	0.01809	5280.31	165	0.01005	5280.31	285	0.01197	5280.98	235	0.01002			506.109	3	6.15031e-05	506.225	32	0.000465421	506.378	67	0.000596489	506.195	72	0.000343487
								5281.31	246	0.01918	5280.63	179	0.0109	5280.63	279	0.01172	5281.31	240	0.01023			506.116	0	0	506.232	13	0.000189077	506.385	47	0.000418432	506.203	68	0.000324404
								5281.64	225	0.01754	5280.96	189	0.01151	5280.96	292	0.01226	5281.64	252	0.01074			506.123	0	0	506.239	3	4.36332e-05	506.392	17	0.000151348	506.21	38	0.000181285
								5281.96	204	0.01591	5281.29	184	0.0112	5281.29	295	0.01239	5281.96	240	0.01023			506.13	3	6.15031e-05	506.246	0	0	506.399	8	7.12225e-05	506.217	32	0.000152661
								5282.29	238	0.01856	5281.62	209	0.01273	5281.62	267	0.01121	5282.29	244	0.0104			506.137	36	0.000738038	506.253	1	1.45444e-05	506.407	4	3.56113e-05	506.224	50	0.000238533
								5282.62	230	0.01793	5281.95	204	0.01242	5281.95	251	0.01054	5282.62	236	0.01006			506.145	39	0.000799541	506.261	0	0	506.414	6	5.34169e-05	506.231	58	0.000276698
								5282.95	235	0.01832	5282.27	200	0.01218	5282.27	235	0.00987	5282.95	237	0.0101			506.152	13	0.000266514	506.268	0	0	506.421	27	0.000240376	506.239	64	0.000305322
								5283.27	222	0.01731	5282.6	194	0.01181	5282.6	237	0.00995	5283.27	234	0.00998			506.159	1	2.0501e-05	506.275	0	0	506.428	58	0.000516363	506.246	35	0.000166973
								5283.6	217	0.01692	5282.93	194	0.01181	5282.93	237	0.00995	5283.6	252	0.01074			506.166	1	2.0501e-05	506.282	0	0	506.435	95	0.000845768	506.253	12	5.72478e-05
								5283.93	255	0.01988	5283.26	203	0.01236	5283.26	282	0.01184	5283.93	284	0.01211			506.173	0	0	506.289	0	0	506.442	59	0.000525266	506.26	4	1.90826e-05
								5284.26	260	0.02027	5283.59	210	0.01279	5283.59	305	0.01281	5284.26	284	0.01211			506.181	0	0	506.296	1	1.45444e-05	506.45	21	0.000186959	506.267	2	9.5413e-06
								5284.59	257	0.02004	5283.91	210	0.01279	5283.91	283	0.01188	5284.59	253	0.01079			506.188	0	0	506.304	21	0.000305432	506.457	13	0.000115737	506.274	26	0.000124037
								5284.92	256	0.01996	5284.24	205	0.01248	5284.24	267	0.01121	5284.92	252	0.01074			506.195	0	0	506.311	19	0.000276344	506.464	29	0.000258182	506.282	62	0.00029578
								5285.24	286	0.0223	5284.57	192	0.01169	5284.57	253	0.01062	5285.24	258	0.011			506.202	0	0	506.318	6	8.72664e-05	506.471	38	0.000338307	506.289	68	0.000324404
								5285.57	293	0.02285	5284.9	177	0.01078	5284.9	250	0.0105	5285.57	253	0.01079			506.209	0	0	506.325	2	2.90888e-05	506.478	44	0.000391724	506.296	112	0.000534313
								5285.9	279	0.02175	5285.23	190	0.01157	5285.23	250	0.0105	5285.9	250	0.01066			506.216	15	0.000307516	506.332	0	0	506.485	28	0.000249279	506.303	118	0.000562937
								5286.23	274	0.02136	5285.56	189	0.01151	5285.56	245	0.01029	5286.23	254	0.01083			506.224	26	0.000533027	506.34	9	0.0001309	506.493	17	0.000151348	506.31	81	0.000386423
								5286.56	256	0.01996	5285.88	180	0.01096	5285.88	244	0.01025	5286.56	265	0.0113			506.231	11	0.000225512	506.347	39	0.000567231	506.5	7	6.23197e-05	506.318	55	0.000262386
								5286.88	246	0.01918	5286.21	152	0.00926	5286.21	251	0.01054	5286.88	290	0.01236			506.238	1	2.0501e-05	506.354	30	0.000436332	506.507	3	2.67085e-05	506.325	57	0.000271927
								5287.21	242	0.01887	5286.54	150	0.00913	5286.54	264	0.01109	5287.21	270	0.01151			506.245	12	0.000246013	506.361	12	0.000174533	506.514	25	0.00022257	506.332	27	0.000128808
								5287.54	236	0.0184	5286.87	145	0.00883	5286.87	259	0.01088	5287.54	245	0.01045			506.252	41	0.000840543	506.368	5	7.2722e-05	506.521	23	0.000204765	506.339	19	9.06424e-05
								5287.87	230	0.01793	5287.2	135	0.00822	5287.2	250	0.0105	5287.87	231	0.00985			506.26	33	0.000676535	506.375	1	1.45444e-05	506.528	8	7.12225e-05	506.346	43	0.000205138
								5288.2	217	0.01692	5287.52	154	0.00938	5287.52	236	0.00991	5288.2	220	0.00938			506.267	8	0.000164008	506.383	0	0	506.536	9	8.01254e-05	506.353	40	0.000190826
								5288.52	260	0.02027	5287.85	156	0.0095	5287.85	225	0.00945	5288.52	229	0.00976			506.274	1	2.0501e-05	506.39	6	8.72664e-05	506.543	11	9.7931e-05	506.361	35	0.000166973
								5288.85	277	0.0216	5288.18	159	0.00968	5288.18	243	0.0102	5288.85	244	0.0104			506.281	0	0	506.397	13	0.000189077	506.55	30	0.000267085	506.368	31	0.00014789
								5289.18	263	0.02051	5288.51	146	0.00889	5288.51	265	0.01113	5289.18	263	0.01121			506.288	0	0	506.404	9	0.0001309	506.557	19	0.000169154	506.375	27	0.000128808
								5289.51	265	0.02066	5288.84	153	0.00932	5288.84	243	0.0102	5289.51	238	0.01015			506.295	0	0	506.411	3	4.36332e-05	506.564	16	0.000142445	506.382	39	0.000186055
								5289.84	260	0.02027	5289.17	174	0.0106	5289.17	261	0.01096	5289.84	233	0.00993			506.303	21	0.000430522	506.418	0	0	506.572	42	0.000373918	506.389	49	0.000233762
								5290.17	240	0.01871	5289.49	159	0.00968	5289.49	266	0.01117	5290.17	257	0.01096			506.31	76	0.00156	506.426	15	0.000218166	506.579	29	0.000258182	506.397	66	0.000314863
								5290.49	241	0.01879	5289.82	182	0.01108	5289.82	261	0.01096	5290.49	260	0.01109			506.317	61	0.00125	506.433	25	0.00036361	506.586	10	8.90282e-05	506.404	81	0.000386423
								5290.82	246	0.01918	5290.15	185	0.01127	5290.15	248	0.01041	5290.82	243	0.01036			506.324	47	0.000963549	506.44	14	0.000203622	506.593	23	0.000204765	506.411	36	0.000171743
								5291.15	243	0.01895	5290.48	184	0.0112	5290.48	224	0.00941	5291.15	249	0.01062			506.331	48	0.00098405	506.447	73	0.00106	506.6	17	0.000151348	506.418	13	6.20185e-05
								5291.48	218	0.017	5290.81	169	0.01029	5290.81	235	0.00987	5291.48	253	0.01079			506.339	39	0.000799541	506.454	107	0.00156	506.607	6	5.34169e-05	506.425	12	5.72478e-05
								5291.81	203	0.01583	5291.14	154	0.00938	5291.14	248	0.01041	5291.81	237	0.0101			506.346	46	0.000943048	506.462	55	0.000799942	506.615	1	8.90282e-06	506.432	43	0.000205138
								5292.14	206	0.01606	5291.47	172	0.01047	5291.47	251	0.01054	5292.14	241	0.01027			506.353	55	0.00113	506.469	22	0.000319977	506.622	9	8.01254e-05	506.44	92	0.0004389
								5292.47	229	0.01786	5291.79	190	0.01157	5291.79	249	0.01046	5292.47	229	0.00976			506.36	30	0.000615031	506.476	26	0.000378154	506.629	21	0.000186959	506.447	82	0.000391193
								5292.79	255	0.01988	5292.12	204	0.01242	5292.12	255	0.01071	5292.79	226	0.00964			506.367	15	0.000307516	506.483	13	0.000189077	506.636	48	0.000427335	506.454	55	0.000262386
								5293.12	259	0.02019	5292.45	213	0.01297	5292.45	285	0.01197	5293.12	237	0.0101			506.375	4	8.20042e-05	506.49	24	0.000349066	506.643	97	0.000863573	506.461	40	0.000190826
								5293.45	239	0.01864	5292.78	205	0.01248	5292.78	287	0.01205	5293.45	221	0.00942			506.382	0	0	506.497	42	0.000610865	506.65	90	0.000801254	506.468	18	8.58717e-05
								5293.78	231	0.01801	5293.11	217	0.01321	5293.11	295	0.01239	5293.78	215	0.00917			506.389	0	0	506.505	18	0.000261799	506.658	55	0.000489655	506.476	10	4.77065e-05
								5294.11	243	0.01895	5293.44	213	0.01297	5293.44	294	0.01235	5294.11	221	0.00942			506.396	1	2.0501e-05	506.512	3	4.36332e-05	506.665	21	0.000186959	506.483	20	9.5413e-05
								5294.44	231	0.01801	5293.76	206	0.01254	5293.76	290	0.01218	5294.44	226	0.00964			506.403	0	0	506.519	3	4.36332e-05	506.672	13	0.000115737	506.49	67	0.000319634
								5294.76	249	0.01942	5294.09	207	0.01261	5294.09	301	0.01264	5294.76	231	0.00985			506.41	0	0	506.526	0	0	506.679	4	3.56113e-05	506.497	84	0.000400735
								5295.09	272	0.02121	5294.42	200	0.01218	5294.42	267	0.01121	5295.09	239	0.01019			506.418	0	0	506.533	0	0	506.686	13	0.000115737	506.504	66	0.000314863
								5295.42	302	0.02355	5294.75	221	0.01346	5294.75	276	0.01159	5295.42	250	0.01066			506.425	12	0.000246013	506.54	10	0.000145444	506.693	5	4.45141e-05	506.511	40	0.000190826
								5295.75	320	0.02495	5295.08	242	0.01474	5295.08	257	0.01079	5295.75	262	0.01117			506.432	29	0.00059453	506.548	28	0.000407243	506.701	6	5.34169e-05	506.519	43	0.000205138
								5296.08	317	0.02472	5295.4	232	0.01413	5295.4	257	0.01079	5296.08	286	0.01219			506.439	19	0.00038952	506.555	21	0.000305432	506.708	18	0.000160251	506.526	65	0.000310092
								5296.41	333	0.02596	5295.73	191	0.01163	5295.73	263	0.01104	5296.41	311	0.01326			506.446	3	6.15031e-05	506.562	9	0.0001309	506.715	26	0.000231473	506.533	51	0.000243303
								5296.73	328	0.02558	5296.06	212	0.01291	5296.06	277	0.01163	5296.73	296	0.01262			506.454	2	4.10021e-05	506.569	0	0	506.722	49	0.000436238	506.54	37	0.000176514
								5297.06	303	0.02363	5296.39	206	0.01254	5296.39	286	0.01201	5297.06	298	0.01271			506.461	1	2.0501e-05	506.576	0	0	506.729	47	0.000418432	506.547	18	8.58717e-05
								5297.39	326	0.02542	5296.72	179	0.0109	5296.72	287	0.01205	5297.39	275	0.01172			506.468	0	0	506.584	0	0	506.737	32	0.00028489	506.555	44	0.000209909
								5297.72	325	0.02534	5297.05	182	0.01108	5297.05	290	0.01218	5297.72	270	0.01151			506.475	0	0	506.591	2	2.90888e-05	506.744	23	0.000204765	506.562	55	0.000262386
								5298.05	300	0.02339	5297.38	193	0.01175	5297.38	320	0.01344	5298.05	296	0.01262			506.482	0	0	506.598	14	0.000203622	506.751	5	4.45141e-05	506.569	55	0.000262386
								5298.38	269	0.02097	5297.7	208	0.01267	5297.7	323	0.01356	5298.38	313	0.01334			506.49	0	0	506.605	28	0.000407243	506.758	2	1.78056e-05	506.576	78	0.000372111
								5298.71	273	0.02129	5298.03	224	0.01364	5298.03	313	0.01314	5298.71	303	0.01292			506.497	0	0	506.612	30	0.000436332	506.765	27	0.000240376	506.583	109	0.000520001
								5299.03	281	0.02191	5298.36	240	0.01461	5298.36	302	0.01268	5299.03	343	0.01462			506.504	14	0.000287015	506.619	31	0.000450876	506.772	36	0.000320501	506.59	158	0.000753763
								5299.36	302	0.02355	5298.69	265	0.01614	5298.69	303	0.01272	5299.36	329	0.01403			506.511	48	0.00098405	506.627	12	0.000174533	506.78	41	0.000365015	506.598	166	0.000791928
								5299.69	290	0.02261	5299.02	297	0.01809	5299.02	298	0.01251	5299.69	338	0.01441			506.518	47	0.000963549	506.634	13	0.000189077	506.787	37	0.000329404	506.605	106	0.000505689
								5300.02	279	0.02175	5299.35	297	0.01809	5299.35	322	0.01352	5300.02	325	0.01386			506.526	23	0.000471524	506.641	10	0.000145444	506.794	35	0.000311599	506.612	41	0.000195597
								5300.35	287	0.02238	5299.68	300	0.01827	5299.68	306	0.01285	5300.35	346	0.01475			506.533	66	0.00135	506.648	1	1.45444e-05	506.801	38	0.000338307	506.619	31	0.00014789
								5300.68	297	0.02316	5300.01	321	0.01955	5300.01	310	0.01302	5300.68	329	0.01403			506.54	90	0.00185	506.655	13	0.000189077	506.808	18	0.000160251	506.626	80	0.000381652
								5301.01	302	0.02355	5300.33	294	0.0179	5300.33	336	0.01411	5301.01	349	0.01488			506.547	40	0.000820042	506.663	32	0.000465421	506.815	9	8.01254e-05	506.634	130	0.000620185
								5301.33	316	0.02464	5300.66	286	0.01742	5300.66	305	0.01281	5301.33	348	0.01484			506.554	15	0.000307516	506.67	19	0.000276344	506.823	17	0.000151348	506.641	202	0.000963671
								5301.66	297	0.02316	5300.99	293	0.01784	5300.99	272	0.01142	5301.66	351	0.01496			506.561	19	0.00038952	506.677	9	0.0001309	506.83	19	0.000169154	506.648	208	0.000992295
								5301.99	307	0.02394	5301.32	278	0.01693	5301.32	271	0.01138	5301.99	371	0.01582			506.569	40	0.000820042	506.684	27	0.000392699	506.837	7	6.23197e-05	506.655	151	0.000720368
								5302.32	286	0.0223	5301.65	257	0.01565	5301.65	281	0.0118	5302.32	373	0.0159			506.576	20	0.000410021	506.691	28	0.000407243	506.844	3	2.67085e-05	506.662	109	0.000520001
								5302.65	293	0.02285	5301.98	254	0.01547	5301.98	299	0.01256	5302.65	352	0.01501			506.583	6	0.000123006	506.698	29	0.000421788	506.851	12	0.000106834	506.669	54	0.000257615
								5302.98	327	0.0255	5302.31	259	0.01577	5302.31	313	0.01314	5302.98	332	0.01415			506.59	1	2.0501e-05	506.706	68	0.000989019	506.859	37	0.000329404	506.677	15	7.15598e-05
								5303.31	343	0.02674	5302.63	291	0.01772	5302.63	312	0.0131	5303.31	344	0.01467			506.597	1	2.0501e-05	506.713	41	0.00059632	506.866	47	0.000418432	506.684	5	2.38533e-05
								5303.64	332	0.02589	5302.96	312	0.019	5302.96	324	0.01361	5303.64	356	0.01518			506.605	0	0	506.72	17	0.000247255	506.873	60	0.000534169	506.691	1	4.77065e-06
								5303.96	326	0.02542	5303.29	300	0.01827	5303.29	302	0.01268	5303.96	338	0.01441			506.612	0	0	506.727	6	8.72664e-05	506.88	67	0.000596489	506.698	0	0
								5304.29	325	0.02534	5303.62	293	0.01784	5303.62	319	0.0134	5304.29	317	0.01352			506.619	0	0	506.734	25	0.00036361	506.887	30	0.000267085	506.705	3	1.4312e-05
								5304.62	314	0.02448	5303.95	290	0.01766	5303.95	350	0.0147	5304.62	318	0.01356			506.626	0	0	506.742	32	0.000465421	506.894	32	0.00028489	506.713	55	0.000262386
								5304.95	307	0.02394	5304.28	279	0.01699	5304.28	362	0.0152	5304.95	320	0.01364			506.633	5	0.000102505	506.749	22	0.000319977	506.902	45	0.000400627	506.72	94	0.000448441
								5305.28	311	0.02425	5304.61	270	0.01644	5304.61	335	0.01407	5305.28	318	0.01356			506.641	38	0.00077904	506.756	42	0.000610865	506.909	22	0.000195862	506.727	52	0.000248074
								5305.61	315	0.02456	5304.94	237	0.01443	5304.94	303	0.01272	5305.61	340	0.0145			506.648	44	0.000902046	506.763	39	0.000567231	506.916	15	0.000133542	506.734	49	0.000233762
								5305.94	327	0.0255	5305.26	203	0.01236	5305.26	299	0.01256	5305.94	309	0.01317			506.655	17	0.000348518	506.77	24	0.000349066	506.923	34	0.000302696	506.741	63	0.000300551
								5306.27	311	0.02425	5305.59	207	0.01261	5305.59	310	0.01302	5306.27	307	0.01309			506.662	6	0.000123006	506.777	15	0.000218166	506.93	20	0.000178056	506.749	28	0.000133578
								5306.59	296	0.02308	5305.92	213	0.01297	5305.92	314	0.01319	5306.59	312	0.0133			506.669	3	6.15031e-05	506.785	5	7.2722e-05	506.937	8	7.12225e-05	506.756	2	9.5413e-06
								5306.92	269	0.02097	5306.25	229	0.01394	5306.25	328	0.01377	5306.92	312	0.0133			506.676	1	2.0501e-05	506.792	39	0.000567231	506.945	21	0.000186959	506.763	6	2.86239e-05
								5307.25	247	0.01926	5306.58	220	0.0134	5306.58	321	0.01348	5307.25	322	0.01373			506.684	0	0	506.799	83	0.00121	506.952	19	0.000169154	506.77	69	0.000329175
								5307.58	225	0.01754	5306.91	227	0.01382	5306.91	311	0.01306	5307.58	309	0.01317			506.691	0	0	506.806	54	0.000785397	506.959	19	0.000169154	506.777	109	0.000520001
								5307.91	229	0.01786	5307.24	215	0.01309	5307.24	300	0.0126	5307.91	281	0.01198			506.698	0	0	506.813	23	0.000334521	506.966	49	0.000436238	506.784	64	0.000305322
								5308.24	236	0.0184	5307.57	232	0.01413	5307.57	271	0.01138	5308.24	256	0.01091			506.705	0	0	506.82	14	0.000203622	506.973	30	0.000267085	506.792	24	0.000114496
								5308.57	214	0.01669	5307.9	232	0.01413	5307.9	262	0.011	5308.57	260	0.01109			506.712	0	0	506.828	1	1.45444e-05	506.981	27	0.000240376	506.799	31	0.00014789
								5308.9	223	0.01739	5308.22	233	0.01419	5308.22	268	0.01125	5308.9	255	0.01087			506.72	0	0	506.835	0	0	506.988	34	0.000302696	506.806	36	0.000171743
								5309.22	227	0.0177	5308.55	260	0.01583	5308.55	276	0.01159	5309.22	273	0.01164			506.727	0	0	506.842	0	0	506.995	34	0.000302696	506.813	18	8.58717e-05
								5309.55	236	0.0184	5308.88	255	0.01553	5308.88	256	0.01075	5309.55	275	0.01172			506.734	0	0	506.849	0	0	507.002	22	0.000195862	506.82	36	0.000171743
								5309.88	238	0.01856	5309.21	256	0.01559	5309.21	279	0.01172	5309.88	298	0.01271			506.741	0	0	506.856	14	0.000203622	507.009	24	0.000213668	506.828	78	0.000372111
								5310.21	255	0.01988	5309.54	231	0.01407	5309.54	275	0.01155	5310.21	275	0.01172			506.748	0	0	506.864	39	0.000567231	507.016	44	0.000391724	506.835	103	0.000491377
								5310.54	270	0.02105	5309.87	237	0.01443	5309.87	263	0.01104	5310.54	263	0.01121			506.756	0	0	506.871	29	0.000421788	507.024	48	0.000427335	506.842	73	0.000348258
								5310.87	265	0.02066	5310.2	232	0.01413	5310.2	241	0.01012	5310.87	255	0.01087			506.763	6	0.000123006	506.878	9	0.0001309	507.031	19	0.000169154	506.849	33	0.000157431
								5311.2	255	0.01988	5310.53	209	0.01273	5310.53	229	0.00962	5311.2	243	0.01036			506.77	38	0.00077904	506.885	3	4.36332e-05	507.038	8	7.12225e-05	506.856	36	0.000171743
								5311.53	229	0.01786	5310.85	204	0.01242	5310.85	252	0.01058	5311.53	232	0.00989			506.777	41	0.000840543	506.892	2	2.90888e-05	507.045	20	0.000178056	506.863	22	0.000104954
								5311.86	240	0.01871	5311.18	193	0.01175	5311.18	262	0.011	5311.86	225	0.00959			506.784	28	0.000574029	506.899	0	0	507.052	11	9.7931e-05	506.871	6	2.86239e-05
								5312.19	253	0.01973	5311.51	178	0.01084	5311.51	233	0.00978	5312.19	206	0.00878			506.792	53	0.00109	506.907	0	0	507.059	22	0.000195862	506.878	3	1.4312e-05
								5312.51	260	0.02027	5311.84	162	0.00986	5311.84	243	0.0102	5312.51	218	0.00929			506.799	46	0.000943048	506.914	0	0	507.067	32	0.00028489	506.885	2	9.5413e-06
								5312.84	271	0.02113	5312.17	146	0.00889	5312.17	232	0.00974	5312.84	215	0.00917			506.806	19	0.00038952	506.921	0	0	507.074	72	0.000641003	506.892	8	3.81652e-05
								5313.17	276	0.02152	5312.5	147	0.00895	5312.5	230	0.00966	5313.17	215	0.00917			506.813	9	0.000184509	506.928	2	2.90888e-05	507.081	72	0.000641003	506.899	34	0.000162202
								5313.5	253	0.01973	5312.83	156	0.0095	5312.83	243	0.0102	5313.5	219	0.00934			506.82	2	4.10021e-05	506.935	12	0.000174533	507.088	60	0.000534169	506.907	82	0.000391193
								5313.83	251	0.01957	5313.16	164	0.00999	5313.16	230	0.00966	5313.83	200	0.00853			506.827	1	2.0501e-05	506.943	10	0.000145444	507.095	51	0.000454044	506.914	98	0.000467524
								5314.16	253	0.01973	5313.49	167	0.01017	5313.49	219	0.0092	5314.16	213	0.00908			506.835	12	0.000246013	506.95	5	7.2722e-05	507.103	32	0.00028489	506.921	52	0.000248074
								5314.49	231	0.01801	5313.82	160	0.00974	5313.82	216	0.00907	5314.49	221	0.00942			506.842	10	0.00020501	506.957	2	2.90888e-05	507.11	10	8.90282e-05	506.928	23	0.000109725
								5314.82	232	0.01809	5314.15	159	0.00968	5314.15	229	0.00962	5314.82	209	0.00891			506.849	2	4.10021e-05	506.964	11	0.000159988	507.117	3	2.67085e-05	506.935	46	0.00021945
								5315.15	228	0.01778	5314.47	141	0.00859	5314.47	245	0.01029	5315.15	205	0.00874			506.856	3	6.15031e-05	506.971	18	0.000261799	507.124	1	8.90282e-06	506.942	35	0.000166973
								5315.48	233	0.01817	5314.8	156	0.0095	5314.8	255	0.01071	5315.48	228	0.00972			506.863	2	4.10021e-05	506.978	6	8.72664e-05	507.131	18	0.000160251	506.95	12	5.72478e-05
								5315.8	237	0.01848	5315.13	144	0.00877	5315.13	241	0.01012	5315.8	227	0.00968			506.871	0	0	506.986	1	1.45444e-05	507.138	53	0.000471849	506.957	1	4.77065e-06
								5316.13	220	0.01715	5315.46	153	0.00932	5315.46	256	0.01075	5316.13	271	0.01155			506.878	0	0	506.993	0	0	507.146	45	0.000400627	506.964	10	4.77065e-05
								5316.46	253	0.01973	5315.79	151	0.00919	5315.79	274	0.01151	5316.46	251	0.0107			506.885	0	0	507	0	0	507.153	18	0.000160251	506.971	11	5.24772e-05
								5316.79	263	0.02051	5316.12	160	0.00974	5316.12	281	0.0118	5316.79	234	0.00998			506.892	0	0	507.007	0	0	507.16	9	8.01254e-05	506.978	7	3.33946e-05
								5317.12	307	0.02394	5316.45	174	0.0106	5316.45	300	0.0126	5317.12	241	0.01027			506.899	0	0	507.014	0	0	507.167	5	4.45141e-05	506.986	35	0.000166973
								5317.45	292	0.02277	5316.78	161	0.0098	5316.78	283	0.01188	5317.45	218	0.00929			506.907	11	0.000225512	507.022	0	0	507.174	2	1.78056e-05	506.993	72	0.000343487
								5317.78	277	0.0216	5317.11	184	0.0112	5317.11	275	0.01155	5317.78	218	0.00929			506.914	42	0.000861044	507.029	3	4.36332e-05	507.181	41	0.000365015	507	82	0.000391193
								5318.11	269	0.02097	5317.44	195	0.01187	5317.44	260	0.01092	5318.11	251	0.0107			506.921	48	0.00098405	507.036	32	0.000465421	507.189	75	0.000667711	507.007	42	0.000200367
								5318.44	260	0.02027	5317.77	200	0.01218	5317.77	260	0.01092	5318.44	262	0.01117			506.928	32	0.000656033	507.043	43	0.000625409	507.196	56	0.000498558	507.014	21	0.000100184
								5318.77	263	0.02051	5318.1	186	0.01133	5318.1	258	0.01083	5318.77	260	0.01109			506.935	15	0.000307516	507.05	23	0.000334521	507.203	20	0.000178056	507.022	30	0.00014312
								5319.1	260	0.02027	5318.42	185	0.01127	5318.42	281	0.0118	5319.1	277	0.01181			506.943	4	8.20042e-05	507.057	14	0.000203622	507.21	28	0.000249279	507.029	52	0.000248074
								5319.42	282	0.02199	5318.75	176	0.01072	5318.75	287	0.01205	5319.42	276	0.01177			506.95	5	0.000102505	507.065	9	0.0001309	507.217	28	0.000249279	507.036	60	0.000286239
								5319.75	302	0.02355	5319.08	181	0.01102	5319.08	281	0.0118	5319.75	256	0.01091			506.957	12	0.000246013	507.072	8	0.000116355	507.225	11	9.7931e-05	507.043	56	0.000267156
								5320.08	313	0.02441	5319.41	188	0.01145	5319.41	262	0.011	5320.08	254	0.01083			506.964	11	0.000225512	507.079	33	0.000479965	507.232	2	1.78056e-05	507.05	31	0.00014789
								5320.41	306	0.02386	5319.74	194	0.01181	5319.74	282	0.01184	5320.41	242	0.01032			506.971	2	4.10021e-05	507.086	56	0.000814486	507.239	0	0	507.057	10	4.77065e-05
								5320.74	281	0.02191	5320.07	201	0.01224	5320.07	290	0.01218	5320.74	246	0.01049			506.979	3	6.15031e-05	507.093	29	0.000421788	507.246	5	4.45141e-05	507.065	4	1.90826e-05
								5321.07	265	0.02066	5320.4	195	0.01187	5320.4	263	0.01104	5321.07	231	0.00985			506.986	0	0	507.101	12	0.000174533	507.253	27	0.000240376	507.072	54	0.000257615
								5321.4	259	0.02019	5320.73	204	0.01242	5320.73	245	0.01029	5321.4	238	0.01015			506.993	29	0.00059453	507.108	4	5.81776e-05	507.26	41	0.000365015	507.079	82	0.000391193
								5321.73	293	0.02285	5321.06	189	0.01151	5321.06	257	0.01079	5321.73	269	0.01147			507	122	0.0025	507.115	3	4.36332e-05	507.268	31	0.000275987	507.086	40	0.000190826
								5322.06	308	0.02402	5321.39	186	0.01133	5321.39	260	0.01092	5322.06	264	0.01126			507.007	115	0.00236	507.122	12	0.000174533	507.275	24	0.000213668	507.093	24	0.000114496
								5322.39	315	0.02456	5321.72	188	0.01145	5321.72	251	0.01054	5322.39	288	0.01228			507.014	48	0.00098405	507.129	13	0.000189077	507.282	31	0.000275987	507.101	18	8.58717e-05
								5322.72	307	0.02394	5322.05	185	0.01127	5322.05	264	0.01109	5322.72	306	0.01305			507.022	44	0.000902046	507.136	2	2.90888e-05	507.289	57	0.000507461	507.108	23	0.000109725
								5323.05	304	0.0237	5322.38	184	0.0112	5322.38	241	0.01012	5323.05	305	0.013			507.029	42	0.000861044	507.144	0	0	507.296	52	0.000462946	507.115	22	0.000104954
								5323.38	295	0.023	5322.7	169	0.01029	5322.7	259	0.01088	5323.38	305	0.013			507.036	19	0.00038952	507.151	0	0	507.304	21	0.000186959	507.122	16	7.63304e-05
								5323.7	270	0.02105	5323.03	168	0.01023	5323.03	289	0.01214	5323.7	279	0.0119			507.043	6	0.000123006	507.158	0	0	507.311	21	0.000186959	507.129	17	8.11011e-05
								5324.03	268	0.0209	5323.36	194	0.01181	5323.36	293	0.0123	5324.03	255	0.01087			507.05	16	0.000328017	507.165	0	0	507.318	35	0.000311599	507.137	82	0.000391193
								5324.36	267	0.02082	5323.69	210	0.01279	5323.69	284	0.01193	5324.36	255	0.01087			507.058	14	0.000287015	507.172	0	0	507.325	37	0.000329404	507.144	146	0.000696515
								5324.69	263	0.02051	5324.02	203	0.01236	5324.02	281	0.0118	5324.69	242	0.01032			507.065	3	6.15031e-05	507.18	0	0	507.332	57	0.000507461	507.151	120	0.000572478
								5325.02	266	0.02074	5324.35	204	0.01242	5324.35	283	0.01188	5325.02	256	0.01091			507.072	0	0	507.187	0	0	507.339	85	0.000756739	507.158	91	0.000434129
								5325.35	246	0.01918	5324.68	224	0.01364	5324.68	283	0.01188	5325.35	264	0.01126			507.079	0	0	507.194	0	0	507.347	74	0.000658808	507.165	83	0.000395964
								5325.68	248	0.01934	5325.01	206	0.01254	5325.01	281	0.0118	5325.68	240	0.01023			507.086	0	0	507.201	0	0	507.354	28	0.000249279	507.172	49	0.000233762
								5326.01	252	0.01965	5325.34	199	0.01212	5325.34	273	0.01146	5326.01	224	0.00955			507.094	0	0	507.208	3	4.36332e-05	507.361	15	0.000133542	507.18	25	0.000119266
								5326.34	248	0.01934	5325.67	184	0.0112	5325.67	260	0.01092	5326.34	234	0.00998			507.101	0	0	507.216	21	0.000305432	507.368	24	0.000213668	507.187	31	0.00014789
								5326.67	248	0.01934	5326	188	0.01145	5326	283	0.01188	5326.67	236	0.01006			507.108	15	0.000307516	507.223	17	0.000247255	507.375	17	0.000151348	507.194	29	0.000138349
								5327	246	0.01918	5326.33	171	0.01041	5326.33	260	0.01092	5327	251	0.0107			507.115	40	0.000820042	507.23	4	5.81776e-05	507.382	17	0.000151348	507.201	78	0.000372111
								5327.33	271	0.02113	5326.66	155	0.00944	5326.66	241	0.01012	5327.33	265	0.0113			507.122	26	0.000533027	507.237	19	0.000276344	507.39	37	0.000329404	507.208	90	0.000429359
								5327.66	254	0.01981	5326.99	145	0.00883	5326.99	228	0.00957	5327.66	277	0.01181			507.13	9	0.000184509	507.244	51	0.000741764	507.397	72	0.000641003	507.216	60	0.000286239
								5327.99	246	0.01918	5327.32	155	0.00944	5327.32	222	0.00932	5327.99	288	0.01228			507.137	20	0.000410021	507.251	62	0.000901753	507.404	56	0.000498558	507.223	68	0.000324404
								5328.32	255	0.01988	5327.65	172	0.01047	5327.65	228	0.00957	5328.32	256	0.01091			507.144	30	0.000615031	507.259	56	0.000814486	507.411	38	0.000338307	507.23	70	0.000333946
								5328.65	241	0.01879	5327.98	186	0.01133	5327.98	211	0.00886	5328.65	228	0.00972			507.151	10	0.00020501	507.266	33	0.000479965	507.418	27	0.000240376	507.237	36	0.000171743
								5328.98	247	0.01926	5328.3	186	0.01133	5328.3	200	0.0084	5328.98	224	0.00955			507.158	3	6.15031e-05	507.273	22	0.000319977	507.426	26	0.000231473	507.244	36	0.000171743
								5329.31	235	0.01832	5328.63	196	0.01194	5328.63	229	0.00962	5329.31	211	0.009			507.166	0	0	507.28	13	0.000189077	507.433	33	0.000293793	507.252	34	0.000162202
								5329.63	217	0.01692	5328.96	186	0.01133	5328.96	233	0.00978	5329.63	219	0.00934			507.173	0	0	507.287	32	0.000465421	507.44	23	0.000204765	507.259	50	0.000238533
								5329.96	228	0.01778	5329.29	167	0.01017	5329.29	222	0.00932	5329.96	233	0.00993			507.18	21	0.000430522	507.295	57	0.000829031	507.447	9	8.01254e-05	507.266	60	0.000286239
								5330.29	235	0.01832	5329.62	182	0.01108	5329.62	225	0.00945	5330.29	214	0.00912			507.187	27	0.000553528	507.302	32	0.000465421	507.454	3	2.67085e-05	507.273	26	0.000124037
								5330.62	242	0.01887	5329.95	179	0.0109	5329.95	220	0.00924	5330.62	228	0.00972			507.194	10	0.00020501	507.309	23	0.000334521	507.461	8	7.12225e-05	507.28	16	7.63304e-05
								5330.95	264	0.02058	5330.28	163	0.00993	5330.28	229	0.00962	5330.95	233	0.00993			507.201	1	2.0501e-05	507.316	35	0.000509054	507.469	37	0.000329404	507.287	23	0.000109725
								5331.28	262	0.02043	5330.61	135	0.00822	5330.61	243	0.0102	5331.28	243	0.01036			507.209	10	0.00020501	507.323	25	0.00036361	507.476	30	0.000267085	507.295	10	4.77065e-05
								5331.61	258	0.02012	5330.94	133	0.0081	5330.94	239	0.01004	5331.61	265	0.0113			507.216	38	0.00077904	507.33	9	0.0001309	507.483	8	7.12225e-05	507.302	9	4.29359e-05
								5331.94	259	0.02019	5331.27	136	0.00828	5331.27	254	0.01067	5331.94	277	0.01181			507.223	62	0.00127	507.338	8	0.000116355	507.49	1	8.90282e-06	507.309	63	0.000300551
								5332.27	244	0.01903	5331.6	127	0.00773	5331.6	267	0.01121	5332.27	254	0.01083			507.23	59	0.00121	507.345	20	0.000290888	507.497	0	0	507.316	98	0.000467524
								5332.6	236	0.0184	5331.93	148	0.00901	5331.93	269	0.0113	5332.6	240	0.01023			507.237	57	0.00117	507.352	22	0.000319977	507.505	5	4.45141e-05	507.323	59	0.000281468
								5332.93	233	0.01817	5332.26	158	0.00962	5332.26	261	0.01096	5332.93	237	0.0101			507.245	71	0.00146	507.359	11	0.000159988	507.512	52	0.000462946	507.331	44	0.000209909
								5333.26	234	0.01825	5332.59	162	0.00986	5332.59	246	0.01033	5333.26	229	0.00976			507.252	128	0.00262	507.366	2	2.90888e-05	507.519	82	0.000730031	507.338	49	0.000233762
								5333.59	224	0.01747	5332.92	162	0.00986	5332.92	238	0.00999	5333.59	213	0.00908			507.259	131	0.00269	507.374	2	2.90888e-05	507.526	56	0.000498558	507.345	59	0.000281468
								5333.92	253	0.01973	5333.25	163	0.00993	5333.25	267	0.01121	5333.92	210	0.00895			507.266	73	0.0015	507.381	0	0	507.533	53	0.000471849	507.352	63	0.000300551
								5334.25	241	0.01879	5333.58	152	0.00926	5333.58	271	0.01138	5334.25	225	0.00959			507.273	31	0.000635532	507.388	1	1.45444e-05	507.54	62	0.000551975	507.359	37	0.000176514
								5334.58	217	0.01692	5333.91	164	0.00999	5333.91	265	0.01113	5334.58	258	0.011			507.281	12	0.000246013	507.395	0	0	507.548	74	0.000658808	507.367	24	0.000114496
								5334.91	212	0.01653	5334.24	158	0.00962	5334.24	280	0.01176	5334.91	258	0.011			507.288	3	6.15031e-05	507.402	14	0.000203622	507.555	50	0.000445141	507.374	51	0.000243303
								5335.24	208	0.01622	5334.57	142	0.00865	5334.57	285	0.01197	5335.24	255	0.01087			507.295	1	2.0501e-05	507.409	39	0.000567231	507.562	25	0.00022257	507.381	58	0.000276698
								5335.57	193	0.01505	5334.9	137	0.00834	5334.9	291	0.01222	5335.57	262	0.01117			507.302	0	0	507.417	29	0.000421788	507.569	40	0.000356113	507.388	32	0.000152661
								5335.9	206	0.01606	5335.23	144	0.00877	5335.23	277	0.01163	5335.9	233	0.00993			507.309	0	0	507.424	29	0.000421788	507.576	35	0.000311599	507.395	10	4.77065e-05
								5336.23	227	0.0177	5335.56	155	0.00944	5335.56	255	0.01071	5336.23	226	0.00964			507.317	0	0	507.431	66	0.00095993	507.584	8	7.12225e-05	507.402	2	9.5413e-06
								5336.56	242	0.01887	5335.89	141	0.00859	5335.89	259	0.01088	5336.56	222	0.00946			507.324	0	0	507.438	59	0.000858119	507.591	2	1.78056e-05	507.41	0	0
								5336.89	267	0.02082	5336.22	160	0.00974	5336.22	244	0.01025	5336.89	246	0.01049			507.331	0	0	507.445	37	0.000538143	507.598	0	0	507.417	0	0
								5337.22	274	0.02136	5336.55	169	0.01029	5336.55	260	0.01092	5337.22	237	0.0101			507.338	0	0	507.453	26	0.000378154	507.605	2	1.78056e-05	507.424	0	0
								5337.55	287	0.02238	5336.87	165	0.01005	5336.87	273	0.01146	5337.55	229	0.00976			507.345	0	0	507.46	13	0.000189077	507.612	20	0.000178056	507.431	24	0.000114496
								5337.88	289	0.02253	5337.2	154	0.00938	5337.2	264	0.01109	5337.88	220	0.00938			507.353	0	0	507.467	1	1.45444e-05	507.619	16	0.000142445	507.438	51	0.000243303
								5338.2	298	0.02324	5337.53	144	0.00877	5337.53	254	0.01067	5338.2	216	0.00921			507.36	6	0.000123006	507.474	0	0	507.627	6	5.34169e-05	507.446	83	0.000395964
								5338.53	306	0.02386	5337.86	157	0.00956	5337.86	236	0.00991	5338.53	218	0.00929			507.367	16	0.000328017	507.481	0	0	507.634	27	0.000240376	507.453	96	0.000457982
								5338.86	279	0.02175	5338.19	165	0.01005	5338.19	251	0.01054	5338.86	208	0.00887			507.374	39	0.000799541	507.489	0	0	507.641	56	0.000498558	507.46	57	0.000271927
								5339.19	260	0.02027	5338.52	173	0.01053	5338.52	275	0.01155	5339.19	209	0.00891			507.381	65	0.00133	507.496	0	0	507.648	43	0.000382821	507.467	33	0.000157431
								5339.52	249	0.01942	5338.85	185	0.01127	5338.85	259	0.01088	5339.52	216	0.00921			507.389	45	0.000922547	507.503	0	0	507.655	40	0.000356113	507.474	18	8.58717e-05
								5339.85	204	0.01591	5339.18	172	0.01047	5339.18	221	0.00928	5339.85	229	0.00976			507.396	16	0.000328017	507.51	0	0	507.663	82	0.000730031	507.482	2	9.5413e-06
								5340.18	196	0.01528	5339.51	178	0.01084	5339.51	223	0.00936	5340.18	246	0.01049			507.403	16	0.000328017	507.517	3	4.36332e-05	507.67	83	0.000738934	507.489	15	7.15598e-05
								5340.51	203	0.01583	5339.84	165	0.01005	5339.84	242	0.01016	5340.51	281	0.01198			507.41	31	0.000635532	507.524	16	0.00023271	507.677	36	0.000320501	507.496	52	0.000248074
								5340.84	202	0.01575	5340.17	162	0.00986	5340.17	248	0.01041	5340.84	300	0.01279			507.417	17	0.000348518	507.532	13	0.000189077	507.684	14	0.000124639	507.503	64	0.000305322
								5341.17	190	0.01481	5340.5	165	0.01005	5340.5	265	0.01113	5341.17	295	0.01258			507.425	4	8.20042e-05	507.539	15	0.000218166	507.691	10	8.90282e-05	507.51	46	0.00021945
								5341.5	208	0.01622	5340.83	141	0.00859	5340.83	265	0.01113	5341.5	294	0.01253			507.432	2	4.10021e-05	507.546	37	0.000538143	507.698	30	0.000267085	507.517	32	0.000152661
								5341.83	226	0.01762	5341.16	163	0.00993	5341.16	274	0.01151	5341.83	278	0.01185			507.439	1	2.0501e-05	507.553	40	0.000581776	507.706	47	0.000418432	507.525	64	0.000305322
								5342.16	238	0.01856	5341.49	193	0.01175	5341.49	257	0.01079	5342.16	253	0.01079			507.446	0	0	507.56	56	0.000814486	507.713	40	0.000356113	507.532	52	0.000248074
								5342.49	244	0.01903	5341.82	207	0.01261	5341.82	289	0.01214	5342.49	253	0.01079			507.453	0	0	507.568	57	0.000829031	507.72	12	0.000106834	507.539	16	7.63304e-05
								5342.82	247	0.01926	5342.15	206	0.01254	5342.15	303	0.01272	5342.82	242	0.01032			507.461	0	0	507.575	27	0.000392699	507.727	23	0.000204765	507.546	5	2.38533e-05
								5343.15	271	0.02113	5342.48	212	0.01291	5342.48	323	0.01356	5343.15	246	0.01049			507.468	0	0	507.582	12	0.000174533	507.734	61	0.000543072	507.553	28	0.000133578
								5343.48	288	0.02246	5342.81	185	0.01127	5342.81	323	0.01356	5343.48	264	0.01126			507.475	0	0	507.589	4	5.81776e-05	507.742	100	0.000890282	507.561	43	0.000205138
								5343.81	268	0.0209	5343.14	189	0.01151	5343.14	331	0.0139	5343.81	245	0.01045			507.482	18	0.000369019	507.596	1	1.45444e-05	507.749	113	0.00101	507.568	36	0.000171743
								5344.14	281	0.02191	5343.47	173	0.01053	5343.47	312	0.0131	5344.14	244	0.0104			507.489	44	0.000902046	507.603	0	0	507.756	82	0.000730031	507.575	16	7.63304e-05
								5344.47	289	0.02253	5343.8	199	0.01212	5343.8	314	0.01319	5344.47	270	0.01151			507.496	61	0.00125	507.611	12	0.000174533	507.763	76	0.000676614	507.582	4	1.90826e-05
								5344.8	279	0.02175	5344.13	203	0.01236	5344.13	312	0.0131	5344.8	272	0.0116			507.504	46	0.000943048	507.618	23	0.000334521	507.77	58	0.000516363	507.589	42	0.000200367
								5345.13	261	0.02035	5344.46	197	0.012	5344.46	307	0.01289	5345.13	280	0.01194			507.511	14	0.000287015	507.625	17	0.000247255	507.777	24	0.000213668	507.597	69	0.000329175
								5345.46	251	0.01957	5344.79	218	0.01327	5344.79	282	0.01184	5345.46	256	0.01091			507.518	6	0.000123006	507.632	7	0.000101811	507.785	7	6.23197e-05	507.604	56	0.000267156
								5345.79	264	0.02058	5345.12	223	0.01358	5345.12	286	0.01201	5345.79	249	0.01062			507.525	0	0	507.639	5	7.2722e-05	507.792	2	1.78056e-05	507.611	84	0.000400735
								5346.12	282	0.02199	5345.45	214	0.01303	5345.45	293	0.0123	5346.12	236	0.01006			507.532	0	0	507.647	29	0.000421788	507.799	2	1.78056e-05	507.618	93	0.000443671
								5346.45	287	0.02238	5345.78	222	0.01352	5345.78	276	0.01159	5346.45	229	0.00976			507.54	0	0	507.654	24	0.000349066	507.806	0	0	507.625	49	0.000233762
								5346.78	270	0.02105	5346.11	229	0.01394	5346.11	255	0.01071	5346.78	242	0.01032			507.547	0	0	507.661	7	0.000101811	507.813	8	7.12225e-05	507.633	23	0.000109725
								5347.11	269	0.02097	5346.44	220	0.0134	5346.44	260	0.01092	5347.11	247	0.01053			507.554	0	0	507.668	2	2.90888e-05	507.821	26	0.000231473	507.64	37	0.000176514
								5347.44	271	0.02113	5346.77	209	0.01273	5346.77	246	0.01033	5347.44	250	0.01066			507.561	7	0.000143507	507.675	4	5.81776e-05	507.828	21	0.000186959	507.647	34	0.000162202
								5347.77	298	0.02324	5347.1	194	0.01181	5347.1	274	0.01151	5347.77	234	0.00998			507.568	32	0.000656033	507.683	5	7.2722e-05	507.835	17	0.000151348	507.654	13	6.20185e-05
								5348.1	290	0.02261	5347.43	187	0.01139	5347.43	281	0.0118	5348.1	239	0.01019			507.576	34	0.000697036	507.69	23	0.000334521	507.842	35	0.000311599	507.661	4	1.90826e-05
								5348.43	301	0.02347	5347.76	183	0.01114	5347.76	287	0.01205	5348.43	241	0.01027			507.583	15	0.000307516	507.697	52	0.000756309	507.849	65	0.000578683	507.668	22	0.000104954
								5348.76	303	0.02363	5348.09	177	0.01078	5348.09	293	0.0123	5348.76	254	0.01083			507.59	8	0.000164008	507.704	83	0.00121	507.856	69	0.000614294	507.676	24	0.000114496
								5349.09	287	0.02238	5348.42	174	0.0106	5348.42	262	0.011	5349.09	231	0.00985			507.597	25	0.000512526	507.711	56	0.000814486	507.864	47	0.000418432	507.683	33	0.000157431
								5349.42	294	0.02292	5348.75	160	0.00974	5348.75	270	0.01134	5349.42	229	0.00976			507.604	37	0.000758539	507.718	20	0.000290888	507.871	19	0.000169154	507.69	61	0.00029101
								5349.75	291	0.02269	5349.08	162	0.00986	5349.08	276	0.01159	5349.75	213	0.00908			507.612	17	0.000348518	507.726	14	0.000203622	507.878	6	5.34169e-05	507.697	104	0.000496148
								5350.08	299	0.02331	5349.41	160	0.00974	5349.41	286	0.01201	5350.08	222	0.00946			507.619	20	0.000410021	507.733	33	0.000479965	507.885	0	0	507.704	118	0.000562937
								5350.41	279	0.02175	5349.74	139	0.00846	5349.74	327	0.01373	5350.41	221	0.00942			507.626	31	0.000635532	507.74	42	0.000610865	507.892	0	0	507.712	78	0.000372111
								5350.74	269	0.02097	5350.07	141	0.00859	5350.07	320	0.01344	5350.74	215	0.00917			507.633	15	0.000307516	507.747	48	0.000698131	507.9	22	0.000195862	507.719	31	0.00014789
								5351.07	256	0.01996	5350.4	152	0.00926	5350.4	289	0.01214	5351.07	198	0.00844			507.64	5	0.000102505	507.754	49	0.000712675	507.907	38	0.000338307	507.726	14	6.67891e-05
								5351.4	291	0.02269	5350.73	167	0.01017	5350.73	290	0.01218	5351.4	199	0.00848			507.648	3	6.15031e-05	507.762	40	0.000581776	507.914	21	0.000186959	507.733	19	9.06424e-05
								5351.73	302	0.02355	5351.06	185	0.01127	5351.06	283	0.01188	5351.73	202	0.00861			507.655	0	0	507.769	35	0.000509054	507.921	11	9.7931e-05	507.74	22	0.000104954
								5352.06	287	0.02238	5351.39	170	0.01035	5351.39	279	0.01172	5352.06	205	0.00874			507.662	0	0	507.776	24	0.000349066	507.928	1	8.90282e-06	507.748	30	0.00014312
								5352.4	261	0.02035	5351.72	166	0.01011	5351.72	268	0.01125	5352.4	210	0.00895			507.669	0	0	507.783	13	0.000189077	507.935	1	8.90282e-06	507.755	66	0.000314863
								5352.73	259	0.02019	5352.05	181	0.01102	5352.05	255	0.01071	5352.73	255	0.01087			507.676	0	0	507.79	43	0.000625409	507.943	10	8.90282e-05	507.762	65	0.000310092
								5353.06	237	0.01848	5352.39	195	0.01187	5352.39	262	0.011	5353.06	279	0.0119			507.684	0	0	507.798	61	0.000887208	507.95	24	0.000213668	507.769	58	0.000276698
								5353.39	232	0.01809	5352.72	180	0.01096	5352.72	257	0.01079	5353.39	261	0.01113			507.691	0	0	507.805	32	0.000465421	507.957	32	0.00028489	507.776	23	0.000109725
								5353.72	223	0.01739	5353.05	166	0.01011	5353.05	279	0.01172	5353.72	259	0.01104			507.698	3	6.15031e-05	507.812	10	0.000145444	507.964	44	0.000391724	507.784	13	6.20185e-05
								5354.05	220	0.01715	5353.38	141	0.00859	5353.38	291	0.01222	5354.05	261	0.01113			507.705	23	0.000471524	507.819	17	0.000247255	507.971	61	0.000543072	507.791	2	9.5413e-06
								5354.38	222	0.01731	5353.71	145	0.00883	5353.71	285	0.01197	5354.38	244	0.0104			507.712	21	0.000430522	507.826	20	0.000290888	507.979	31	0.000275987	507.798	4	1.90826e-05
								5354.71	211	0.01645	5354.04	143	0.00871	5354.04	299	0.01256	5354.71	225	0.00959			507.72	8	0.000164008	507.833	22	0.000319977	507.986	10	8.90282e-05	507.805	23	0.000109725
								5355.04	224	0.01747	5354.37	140	0.00853	5354.37	269	0.0113	5355.04	214	0.00912			507.727	8	0.000164008	507.841	14	0.000203622	507.993	4	3.56113e-05	507.812	25	0.000119266
								5355.37	229	0.01786	5354.7	140	0.00853	5354.7	260	0.01092	5355.37	204	0.0087			507.734	20	0.000410021	507.848	3	4.36332e-05	508	7	6.23197e-05	507.819	11	5.24772e-05
								5355.7	242	0.01887	5355.03	132	0.00804	5355.03	263	0.01104	5355.7	218	0.00929			507.741	13	0.000266514	507.855	0	0	508.007	30	0.000267085	507.827	6	2.86239e-05
								5356.03	265	0.02066	5355.36	112	0.00682	5355.36	269	0.0113	5356.03	215	0.00917			507.748	4	8.20042e-05	507.862	0	0	508.014	35	0.000311599	507.834	0	0
								5356.36	288	0.02246	5355.69	119	0.00725	5355.69	274	0.01151	5356.36	213	0.00908			507.756	0	0	507.869	0	0	508.022	38	0.000338307	507.841	0	0
								5356.69	298	0.02324	5356.02	123	0.00749	5356.02	274	0.01151	5356.69	202	0.00861			507.763	23	0.000471524	507.877	0	0	508.029	22	0.000195862	507.848	0	0
								5357.02	276	0.02152	5356.35	140	0.00853	5356.35	279	0.01172	5357.02	211	0.009			507.77	39	0.000799541	507.884	18	0.000261799	508.036	8	7.12225e-05	507.855	0	0
								5357.35	250	0.01949	5356.68	152	0.00926	5356.68	262	0.011	5357.35	223	0.00951			507.777	23	0.000471524	507.891	21	0.000305432	508.043	0	0	507.863	32	0.000152661
								5357.68	221	0.01723	5357.01	180	0.01096	5357.01	252	0.01058	5357.68	231	0.00985			507.784	6	0.000123006	507.898	31	0.000450876	508.05	17	0.000151348	507.87	84	0.000400735
								5358.01	221	0.01723	5357.34	195	0.01187	5357.34	270	0.01134	5358.01	232	0.00989			507.792	8	0.000164008	507.905	45	0.000654498	508.058	20	0.000178056	507.877	75	0.000357799
								5358.34	216	0.01684	5357.67	210	0.01279	5357.67	290	0.01218	5358.34	218	0.00929			507.799	40	0.000820042	507.913	21	0.000305432	508.065	6	5.34169e-05	507.884	48	0.000228991
								5358.67	222	0.01731	5358	194	0.01181	5358	308	0.01293	5358.67	229	0.00976			507.806	35	0.000717537	507.92	9	0.0001309	508.072	3	2.67085e-05	507.891	19	9.06424e-05
								5359	231	0.01801	5358.33	193	0.01175	5358.33	279	0.01172	5359	235	0.01002			507.813	27	0.000553528	507.927	4	5.81776e-05	508.079	1	8.90282e-06	507.899	21	0.000100184
								5359.33	237	0.01848	5358.66	202	0.0123	5358.66	274	0.01151	5359.33	254	0.01083			507.82	41	0.000840543	507.934	0	0	508.086	5	4.45141e-05	507.906	37	0.000176514
								5359.66	229	0.01786	5358.99	202	0.0123	5358.99	283	0.01188	5359.66	265	0.0113			507.828	46	0.000943048	507.941	0	0	508.094	10	8.90282e-05	507.913	27	0.000128808
								5359.99	253	0.01973	5359.32	210	0.01279	5359.32	268	0.01125	5359.99	252	0.01074			507.835	17	0.000348518	507.949	0	0	508.101	3	2.67085e-05	507.92	19	9.06424e-05
								5360.32	244	0.01903	5359.65	209	0.01273	5359.65	279	0.01172	5360.32	243	0.01036			507.842	6	0.000123006	507.956	13	0.000189077	508.108	23	0.000204765	507.927	50	0.000238533
								5360.65	249	0.01942	5359.98	196	0.01194	5359.98	297	0.01247	5360.65	238	0.01015			507.849	2	4.10021e-05	507.963	23	0.000334521	508.115	28	0.000249279	507.935	69	0.000329175
								5360.98	249	0.01942	5360.31	192	0.01169	5360.31	319	0.0134	5360.98	247	0.01053			507.856	0	0	507.97	28	0.000407243	508.122	11	9.7931e-05	507.942	67	0.000319634
								5361.31	264	0.02058	5360.64	190	0.01157	5360.64	296	0.01243	5361.31	225	0.00959			507.864	0	0	507.977	50	0.00072722	508.129	3	2.67085e-05	507.949	37	0.000176514
								5361.65	265	0.02066	5360.97	197	0.012	5360.97	261	0.01096	5361.65	224	0.00955			507.871	8	0.000164008	507.984	43	0.000625409	508.137	3	2.67085e-05	507.956	32	0.000152661
								5361.98	268	0.0209	5361.31	220	0.0134	5361.31	269	0.0113	5361.98	244	0.0104			507.878	64	0.00131	507.992	19	0.000276344	508.144	16	0.000142445	507.963	30	0.00014312
								5362.31	284	0.02214	5361.64	230	0.01401	5361.64	288	0.01209	5362.31	250	0.01066			507.885	183	0.00375	507.999	15	0.000218166	508.151	34	0.000302696	507.971	23	0.000109725
								5362.64	282	0.02199	5361.97	217	0.01321	5361.97	311	0.01306	5362.64	234	0.00998			507.892	167	0.00342	508.006	17	0.000247255	508.158	28	0.000249279	507.978	54	0.000257615
								5362.97	295	0.023	5362.3	206	0.01254	5362.3	308	0.01293	5362.97	224	0.00955			507.9	97	0.00199	508.013	7	0.000101811	508.165	7	6.23197e-05	507.985	105	0.000500918
								5363.3	288	0.02246	5362.63	211	0.01285	5362.63	297	0.01247	5363.3	239	0.01019			507.907	45	0.000922547	508.02	1	1.45444e-05	508.173	2	1.78056e-05	507.992	103	0.000491377
								5363.63	265	0.02066	5362.96	218	0.01327	5362.96	316	0.01327	5363.63	254	0.01083			507.914	31	0.000635532	508.028	0	0	508.18	5	4.45141e-05	507.999	52	0.000248074
								5363.96	271	0.02113	5363.29	214	0.01303	5363.29	333	0.01398	5363.96	275	0.01172			507.921	14	0.000287015	508.035	14	0.000203622	508.187	29	0.000258182	508.006	31	0.00014789
								5364.29	249	0.01942	5363.62	216	0.01315	5363.62	328	0.01377	5364.29	276	0.01177			507.928	2	4.10021e-05	508.042	27	0.000392699	508.194	40	0.000356113	508.014	24	0.000114496
								5364.62	264	0.02058	5363.95	206	0.01254	5363.95	327	0.01373	5364.62	270	0.01151			507.936	0	0	508.049	13	0.000189077	508.201	57	0.000507461	508.021	7	3.33946e-05
								5364.95	264	0.02058	5364.28	211	0.01285	5364.28	324	0.01361	5364.95	273	0.01164			507.943	0	0	508.056	3	4.36332e-05	508.208	85	0.000756739	508.028	0	0
								5365.28	247	0.01926	5364.61	191	0.01163	5364.61	289	0.01214	5365.28	267	0.01138			507.95	0	0	508.064	0	0	508.216	86	0.000765642	508.035	2	9.5413e-06
								5365.61	232	0.01809	5364.94	187	0.01139	5364.94	272	0.01142	5365.61	264	0.01126			507.957	3	6.15031e-05	508.071	19	0.000276344	508.223	65	0.000578683	508.042	11	5.24772e-05
								5365.94	217	0.01692	5365.27	202	0.0123	5365.27	287	0.01205	5365.94	261	0.01113			507.964	4	8.20042e-05	508.078	50	0.00072722	508.23	45	0.000400627	508.05	15	7.15598e-05
								5366.27	219	0.01708	5365.6	220	0.0134	5365.6	267	0.01121	5366.27	265	0.0113			507.972	0	0	508.085	32	0.000465421	508.237	49	0.000436238	508.057	14	6.67891e-05
								5366.6	211	0.01645	5365.93	227	0.01382	5365.93	274	0.01151	5366.6	270	0.01151			507.979	1	2.0501e-05	508.092	26	0.000378154	508.244	70	0.000623197	508.064	36	0.000171743
								5366.93	228	0.01778	5366.26	197	0.012	5366.26	263	0.01104	5366.93	270	0.01151			507.986	25	0.000512526	508.099	20	0.000290888	508.252	38	0.000338307	508.071	68	0.000324404
								5367.27	243	0.01895	5366.59	201	0.01224	5366.59	253	0.01062	5367.27	256	0.01091			507.993	97	0.00199	508.107	7	0.000101811	508.259	9	8.01254e-05	508.078	75	0.000357799
								5367.6	248	0.01934	5366.93	200	0.01218	5366.93	250	0.0105	5367.6	248	0.01057			508	119	0.00244	508.114	1	1.45444e-05	508.266	7	6.23197e-05	508.086	57	0.000271927
								5367.93	240	0.01871	5367.26	208	0.01267	5367.26	243	0.0102	5367.93	222	0.00946			508.008	57	0.00117	508.121	0	0	508.273	45	0.000400627	508.093	52	0.000248074
								5368.26	222	0.01731	5367.59	198	0.01206	5367.59	226	0.00949	5368.26	249	0.01062			508.015	19	0.00038952	508.128	9	0.0001309	508.28	80	0.000712225	508.1	30	0.00014312
								5368.59	235	0.01832	5367.92	200	0.01218	5367.92	216	0.00907	5368.59	260	0.01109			508.022	26	0.000533027	508.135	19	0.000276344	508.288	66	0.000587586	508.107	51	0.000243303
								5368.92	240	0.01871	5368.25	185	0.01127	5368.25	240	0.01008	5368.92	248	0.01057			508.029	24	0.000492025	508.143	25	0.00036361	508.295	47	0.000418432	508.114	79	0.000376881
								5369.25	274	0.02136	5368.58	181	0.01102	5368.58	249	0.01046	5369.25	259	0.01104			508.036	5	0.000102505	508.15	19	0.000276344	508.302	23	0.000204765	508.122	66	0.000314863
								5369.58	266	0.02074	5368.91	162	0.00986	5368.91	287	0.01205	5369.58	248	0.01057			508.044	3	6.15031e-05	508.157	26	0.000378154	508.309	4	3.56113e-05	508.129	51	0.000243303
								5369.91	264	0.02058	5369.24	155	0.00944	5369.24	282	0.01184	5369.91	249	0.01062			508.051	2	4.10021e-05	508.164	33	0.000479965	508.316	1	8.90282e-06	508.136	34	0.000162202
								5370.24	266	0.02074	5369.57	141	0.00859	5369.57	290	0.01218	5370.24	220	0.00938			508.058	0	0	508.171	31	0.000450876	508.323	19	0.000169154	508.143	17	8.11011e-05
								5370.57	276	0.02152	5369.9	168	0.01023	5369.9	297	0.01247	5370.57	220	0.00938			508.065	0	0	508.179	9	0.0001309	508.331	21	0.000186959	508.15	4	1.90826e-05
								5370.9	279	0.02175	5370.23	192	0.01169	5370.23	306	0.01285	5370.9	208	0.00887			508.072	8	0.000164008	508.186	4	5.81776e-05	508.338	10	8.90282e-05	508.158	27	0.000128808
								5371.23	263	0.02051	5370.56	208	0.01267	5370.56	294	0.01235	5371.23	220	0.00938			508.08	47	0.000963549	508.193	2	2.90888e-05	508.345	23	0.000204765	508.165	41	0.000195597
								5371.56	252	0.01965	5370.89	213	0.01297	5370.89	309	0.01298	5371.56	235	0.01002			508.087	59	0.00121	508.2	0	0	508.352	36	0.000320501	508.172	19	9.06424e-05
								5371.9	249	0.01942	5371.23	192	0.01169	5371.23	303	0.01272	5371.9	218	0.00929			508.094	34	0.000697036	508.207	10	0.000145444	508.359	62	0.000551975	508.179	8	3.81652e-05
								5372.23	220	0.01715	5371.56	180	0.01096	5371.56	315	0.01323	5372.23	221	0.00942			508.101	13	0.000266514	508.215	24	0.000349066	508.367	42	0.000373918	508.186	65	0.000310092
								5372.56	205	0.01598	5371.89	172	0.01047	5371.89	292	0.01226	5372.56	240	0.01023			508.108	14	0.000287015	508.222	23	0.000334521	508.374	20	0.000178056	508.194	129	0.000615414
								5372.89	217	0.01692	5372.22	195	0.01187	5372.22	299	0.01256	5372.89	213	0.00908			508.116	6	0.000123006	508.229	27	0.000392699	508.381	26	0.000231473	508.201	94	0.000448441
								5373.22	216	0.01684	5372.55	198	0.01206	5372.55	276	0.01159	5373.22	211	0.009			508.123	1	2.0501e-05	508.236	29	0.000421788	508.388	19	0.000169154	508.208	42	0.000200367
								5373.55	206	0.01606	5372.88	214	0.01303	5372.88	264	0.01109	5373.55	212	0.00904			508.13	0	0	508.243	31	0.000450876	508.395	30	0.000267085	508.215	13	6.20185e-05
								5373.88	225	0.01754	5373.21	219	0.01334	5373.21	275	0.01155	5373.88	207	0.00883			508.137	0	0	508.25	32	0.000465421	508.402	41	0.000365015	508.222	8	3.81652e-05
								5374.21	235	0.01832	5373.54	215	0.01309	5373.54	278	0.01167	5374.21	222	0.00946			508.144	7	0.000143507	508.258	13	0.000189077	508.41	22	0.000195862	508.229	15	7.15598e-05
								5374.54	220	0.01715	5373.87	214	0.01303	5373.87	285	0.01197	5374.54	240	0.01023			508.152	18	0.000369019	508.265	4	5.81776e-05	508.417	29	0.000258182	508.237	31	0.00014789
								5374.87	240	0.01871	5374.2	206	0.01254	5374.2	269	0.0113	5374.87	248	0.01057			508.159	11	0.000225512	508.272	2	2.90888e-05	508.424	55	0.000489655	508.244	26	0.000124037
								5375.2	258	0.02012	5374.53	181	0.01102	5374.53	282	0.01184	5375.2	261	0.01113			508.166	0	0	508.279	0	0	508.431	53	0.000471849	508.251	9	4.29359e-05
								5375.53	269	0.02097	5374.86	188	0.01145	5374.86	273	0.01146	5375.53	239	0.01019			508.173	0	0	508.286	6	8.72664e-05	508.438	41	0.000365015	508.258	33	0.000157431
								5375.87	270	0.02105	5375.2	186	0.01133	5375.2	243	0.0102	5375.87	238	0.01015			508.18	0	0	508.294	21	0.000305432	508.446	38	0.000338307	508.265	117	0.000558166
								5376.2	281	0.02191	5375.53	198	0.01206	5375.53	253	0.01062	5376.2	257	0.01096			508.188	0	0	508.301	23	0.000334521	508.453	31	0.000275987	508.273	160	0.000763304
								5376.53	274	0.02136	5375.86	200	0.01218	5375.86	253	0.01062	5376.53	273	0.01164			508.195	0	0	508.308	26	0.000378154	508.46	10	8.90282e-05	508.28	107	0.00051046
								5376.86	258	0.02012	5376.19	200	0.01218	5376.19	259	0.01088	5376.86	268	0.01143			508.202	0	0	508.315	39	0.000567231	508.467	1	8.90282e-06	508.287	76	0.000362569
								5377.19	267	0.02082	5376.52	189	0.01151	5376.52	257	0.01079	5377.19	264	0.01126			508.209	17	0.000348518	508.322	46	0.000669042	508.474	0	0	508.294	54	0.000257615
								5377.52	269	0.02097	5376.85	169	0.01029	5376.85	296	0.01243	5377.52	261	0.01113			508.216	16	0.000328017	508.33	39	0.000567231	508.482	14	0.000124639	508.301	26	0.000124037
								5377.85	274	0.02136	5377.18	172	0.01047	5377.18	331	0.0139	5377.85	239	0.01019			508.224	3	6.15031e-05	508.337	32	0.000465421	508.489	33	0.000293793	508.309	37	0.000176514
								5378.18	274	0.02136	5377.51	160	0.00974	5377.51	307	0.01289	5378.18	230	0.00981			508.231	0	0	508.344	14	0.000203622	508.496	34	0.000302696	508.316	62	0.00029578
								5378.51	281	0.02191	5377.84	154	0.00938	5377.84	280	0.01176	5378.51	238	0.01015			508.238	1	2.0501e-05	508.351	37	0.000538143	508.503	33	0.000293793	508.323	59	0.000281468
								5378.85	276	0.02152	5378.18	142	0.00865	5378.18	284	0.01193	5378.85	243	0.01036			508.245	31	0.000635532	508.358	44	0.000639953	508.51	20	0.000178056	508.33	38	0.000181285
								5379.18	267	0.02082	5378.51	148	0.00901	5378.51	267	0.01121	5379.18	257	0.01096			508.252	47	0.000963549	508.366	18	0.000261799	508.517	36	0.000320501	508.337	20	9.5413e-05
								5379.51	279	0.02175	5378.84	164	0.00999	5378.84	266	0.01117	5379.51	273	0.01164			508.26	21	0.000430522	508.373	6	8.72664e-05	508.525	45	0.000400627	508.345	4	1.90826e-05
								5379.84	269	0.02097	5379.17	158	0.00962	5379.17	270	0.01134	5379.84	276	0.01177			508.267	25	0.000512526	508.38	2	2.90888e-05	508.532	34	0.000302696	508.352	0	0
								5380.17	247	0.01926	5379.5	164	0.00999	5379.5	235	0.00987	5380.17	293	0.01249			508.274	18	0.000369019	508.387	2	2.90888e-05	508.539	48	0.000427335	508.359	5	2.38533e-05
								5380.5	264	0.02058	5379.83	166	0.01011	5379.83	250	0.0105	5380.5	285	0.01215			508.281	7	0.000143507	508.394	8	0.000116355	508.546	36	0.000320501	508.366	31	0.00014789
								5380.83	267	0.02082	5380.16	152	0.00926	5380.16	236	0.00991	5380.83	267	0.01138			508.288	2	4.10021e-05	508.401	22	0.000319977	508.553	24	0.000213668	508.373	38	0.000181285
								5381.16	263	0.02051	5380.49	176	0.01072	5380.49	235	0.00987	5381.16	257	0.01096			508.296	2	4.10021e-05	508.409	43	0.000625409	508.561	60	0.000534169	508.381	60	0.000286239
								5381.49	254	0.01981	5380.82	194	0.01181	5380.82	237	0.00995	5381.49	256	0.01091			508.303	3	6.15031e-05	508.416	34	0.000494509	508.568	86	0.000765642	508.388	49	0.000233762
								5381.82	241	0.01879	5381.15	190	0.01157	5381.15	238	0.00999	5381.82	257	0.01096			508.31	32	0.000656033	508.423	11	0.000159988	508.575	85	0.000756739	508.395	22	0.000104954
								5382.16	229	0.01786	5381.49	184	0.0112	5381.49	247	0.01037	5382.16	235	0.01002			508.317	55	0.00113	508.43	5	7.2722e-05	508.582	94	0.000836865	508.402	8	3.81652e-05
								5382.49	233	0.01817	5381.82	191	0.01163	5381.82	280	0.01176	5382.49	206	0.00878			508.324	50	0.00103	508.437	6	8.72664e-05	508.589	67	0.000596489	508.409	4	1.90826e-05
								5382.82	226	0.01762	5382.15	184	0.0112	5382.15	288	0.01209	5382.82	225	0.00959			508.332	69	0.00141	508.445	58	0.000843575	508.597	63	0.000560877	508.417	2	9.5413e-06
								5383.15	230	0.01793	5382.48	178	0.01084	5382.48	288	0.01209	5383.15	226	0.00964			508.339	124	0.00254	508.452	69	0.001	508.604	75	0.000667711	508.424	31	0.00014789
								5383.48	237	0.01848	5382.81	191	0.01163	5382.81	275	0.01155	5383.48	227	0.00968			508.346	111	0.00228	508.459	51	0.000741764	508.611	81	0.000721128	508.431	90	0.000429359
								5383.81	230	0.01793	5383.14	214	0.01303	5383.14	285	0.01197	5383.81	222	0.00946			508.353	79	0.00162	508.466	101	0.00147	508.618	47	0.000418432	508.438	75	0.000357799
								5384.14	229	0.01786	5383.47	197	0.012	5383.47	275	0.01155	5384.14	223	0.00951			508.36	36	0.000738038	508.473	90	0.00131	508.625	20	0.000178056	508.445	35	0.000166973
								5384.47	250	0.01949	5383.8	187	0.01139	5383.8	281	0.0118	5384.47	226	0.00964			508.368	14	0.000287015	508.481	57	0.000829031	508.633	5	4.45141e-05	508.453	57	0.000271927
								5384.81	250	0.01949	5384.14	170	0.01035	5384.14	262	0.011	5384.81	255	0.01087			508.375	11	0.000225512	508.488	34	0.000494509	508.64	0	0	508.46	51	0.000243303
								5385.14	238	0.01856	5384.47	165	0.01005	5384.47	257	0.01079	5385.14	273	0.01164			508.382	28	0.000574029	508.495	24	0.000349066	508.647	20	0.000178056	508.467	70	0.000333946
								5385.47	256	0.01996	5384.8	150	0.00913	5384.8	246	0.01033	5385.47	304	0.01296			508.389	21	0.000430522	508.502	9	0.0001309	508.654	40	0.000356113	508.474	84	0.000400735
								5385.8	254	0.01981	5385.13	139	0.00846	5385.13	237	0.00995	5385.8	291	0.01241			508.396	5	0.000102505	508.509	1	1.45444e-05	508.661	41	0.000365015	508.481	70	0.000333946
								5386.13	248	0.01934	5385.46	145	0.00883	5385.46	222	0.00932	5386.13	249	0.01062			508.404	2	4.10021e-05	508.517	11	0.000159988	508.668	63	0.000560877	508.489	61	0.00029101
								5386.46	227	0.0177	5385.79	157	0.00956	5385.79	209	0.00878	5386.46	231	0.00985			508.411	26	0.000533027	508.524	20	0.000290888	508.676	76	0.000676614	508.496	29	0.000138349
								5386.79	258	0.02012	5386.12	174	0.0106	5386.12	227	0.00953	5386.79	223	0.00951			508.418	40	0.000820042	508.531	7	0.000101811	508.683	47	0.000418432	508.503	4	1.90826e-05
								5387.12	267	0.02082	5386.45	194	0.01181	5386.45	238	0.00999	5387.12	203	0.00865			508.425	42	0.000861044	508.538	14	0.000203622	508.69	24	0.000213668	508.51	2	9.5413e-06
								5387.45	275	0.02144	5386.78	171	0.01041	5386.78	245	0.01029	5387.45	213	0.00908			508.432	30	0.000615031	508.545	58	0.000843575	508.697	11	9.7931e-05	508.517	0	0
								5387.79	289	0.02253	5387.12	167	0.01017	5387.12	280	0.01176	5387.79	233	0.00993			508.44	10	0.00020501	508.553	47	0.000683587	508.704	2	1.78056e-05	508.525	1	4.77065e-06
								5388.12	283	0.02207	5387.45	171	0.01041	5387.45	303	0.01272	5388.12	219	0.00934			508.447	6	0.000123006	508.56	36	0.000523598	508.712	9	8.01254e-05	508.532	17	8.11011e-05
								5388.45	282	0.02199	5387.78	171	0.01041	5387.78	297	0.01247	5388.45	212	0.00904			508.454	2	4.10021e-05	508.567	61	0.000887208	508.719	17	0.000151348	508.539	58	0.000276698
								5388.78	251	0.01957	5388.11	147	0.00895	5388.11	290	0.01218	5388.78	252	0.01074			508.461	0	0	508.574	51	0.000741764	508.726	6	5.34169e-05	508.546	41	0.000195597
								5389.11	269	0.02097	5388.44	179	0.0109	5388.44	292	0.01226	5389.11	247	0.01053			508.468	0	0	508.581	41	0.00059632	508.733	2	1.78056e-05	508.553	51	0.000243303
								5389.44	277	0.0216	5388.77	161	0.0098	5388.77	330	0.01386	5389.44	269	0.01147			508.476	0	0	508.589	32	0.000465421	508.74	0	0	508.56	153	0.00072991
								5389.77	277	0.0216	5389.1	160	0.00974	5389.1	313	0.01314	5389.77	274	0.01168			508.483	0	0	508.596	20	0.000290888	508.748	0	0	508.568	134	0.000639267
								5390.11	259	0.02019	5389.44	177	0.01078	5389.44	291	0.01222	5390.11	271	0.01155			508.49	0	0	508.603	60	0.000872664	508.755	5	4.45141e-05	508.575	50	0.000238533
								5390.44	248	0.01934	5389.77	179	0.0109	5389.77	291	0.01222	5390.44	266	0.01134			508.497	0	0	508.61	114	0.00166	508.762	17	0.000151348	508.582	19	9.06424e-05
								5390.77	224	0.01747	5390.1	187	0.01139	5390.1	288	0.01209	5390.77	248	0.01057			508.504	0	0	508.617	98	0.00143	508.769	10	8.90282e-05	508.589	4	1.90826e-05
								5391.1	240	0.01871	5390.43	196	0.01194	5390.43	262	0.011	5391.1	234	0.00998			508.512	0	0	508.624	47	0.000683587	508.776	1	8.90282e-06	508.596	3	1.4312e-05
								5391.43	233	0.01817	5390.76	183	0.01114	5390.76	262	0.011	5391.43	233	0.00993			508.519	0	0	508.632	20	0.000290888	508.783	1	8.90282e-06	508.604	0	0
								5391.76	235	0.01832	5391.09	193	0.01175	5391.09	233	0.00978	5391.76	221	0.00942			508.526	20	0.000410021	508.639	3	4.36332e-05	508.791	0	0	508.611	3	1.4312e-05
								5392.09	222	0.01731	5391.42	184	0.0112	5391.42	226	0.00949	5392.09	195	0.00831			508.533	43	0.000881545	508.646	0	0	508.798	3	2.67085e-05	508.618	36	0.000171743
								5392.43	224	0.01747	5391.76	180	0.01096	5391.76	240	0.01008	5392.43	210	0.00895			508.54	23	0.000471524	508.653	25	0.00036361	508.805	17	0.000151348	508.625	64	0.000305322
								5392.76	214	0.01669	5392.09	196	0.01194	5392.09	255	0.01071	5392.76	194	0.00827			508.548	8	0.000164008	508.66	34	0.000494509	508.812	21	0.000186959	508.632	41	0.000195597
								5393.09	233	0.01817	5392.42	208	0.01267	5392.42	283	0.01188	5393.09	186	0.00793			508.555	3	6.15031e-05	508.668	13	0.000189077	508.819	21	0.000186959	508.64	15	7.15598e-05
								5393.42	242	0.01887	5392.75	206	0.01254	5392.75	315	0.01323	5393.42	184	0.00784			508.562	0	0	508.675	2	2.90888e-05	508.827	13	0.000115737	508.647	5	2.38533e-05
								5393.75	259	0.02019	5393.08	187	0.01139	5393.08	309	0.01298	5393.75	173	0.00738			508.569	0	0	508.682	4	5.81776e-05	508.834	52	0.000462946	508.654	40	0.000190826
								5394.08	298	0.02324	5393.41	187	0.01139	5393.41	301	0.01264	5394.08	165	0.00703			508.576	0	0	508.689	33	0.000479965	508.841	72	0.000641003	508.661	117	0.000558166
								5394.41	296	0.02308	5393.74	185	0.01127	5393.74	283	0.01188	5394.41	158	0.00674			508.584	0	0	508.696	57	0.000829031	508.848	53	0.000471849	508.668	120	0.000572478
								5394.75	285	0.02222	5394.08	203	0.01236	5394.08	284	0.01193	5394.75	153	0.00652			508.591	0	0	508.704	38	0.000552687	508.855	84	0.000747837	508.676	76	0.000362569
								5395.08	269	0.02097	5394.41	213	0.01297	5394.41	281	0.0118	5395.08	177	0.00755			508.598	0	0	508.711	33	0.000479965	508.863	103	0.00091699	508.683	42	0.000200367
								5395.41	272	0.02121	5394.74	184	0.0112	5394.74	260	0.01092	5395.41	209	0.00891			508.605	15	0.000307516	508.718	20	0.000290888	508.87	42	0.000373918	508.69	16	7.63304e-05
								5395.74	270	0.02105	5395.07	175	0.01066	5395.07	269	0.0113	5395.74	223	0.00951			508.612	52	0.00107	508.725	10	0.000145444	508.877	16	0.000142445	508.697	21	0.000100184
								5396.07	262	0.02043	5395.4	185	0.01127	5395.4	269	0.0113	5396.07	244	0.0104			508.62	48	0.00098405	508.732	3	4.36332e-05	508.884	4	3.56113e-05	508.704	25	0.000119266
								5396.4	264	0.02058	5395.73	181	0.01102	5395.73	286	0.01201	5396.4	246	0.01049			508.627	17	0.000348518	508.74	19	0.000276344	508.891	4	3.56113e-05	508.712	26	0.000124037
								5396.74	244	0.01903	5396.07	169	0.01029	5396.07	264	0.01109	5396.74	232	0.00989			508.634	11	0.000225512	508.747	19	0.000276344	508.899	26	0.000231473	508.719	62	0.00029578
								5397.07	243	0.01895	5396.4	140	0.00853	5396.4	286	0.01201	5397.07	226	0.00964			508.641	40	0.000820042	508.754	6	8.72664e-05	508.906	52	0.000462946	508.726	46	0.00021945
								5397.4	255	0.01988	5396.73	140	0.00853	5396.73	302	0.01268	5397.4	218	0.00929			508.648	59	0.00121	508.761	0	0	508.913	56	0.000498558	508.733	43	0.000205138
								5397.73	252	0.01965	5397.06	180	0.01096	5397.06	286	0.01201	5397.73	218	0.00929			508.656	36	0.000738038	508.768	2	2.90888e-05	508.92	39	0.00034721	508.74	46	0.00021945
								5398.06	261	0.02035	5397.39	190	0.01157	5397.39	269	0.0113	5398.06	212	0.00904			508.663	14	0.000287015	508.776	27	0.000392699	508.927	67	0.000596489	508.748	26	0.000124037
								5398.39	246	0.01918	5397.72	189	0.01151	5397.72	297	0.01247	5398.39	220	0.00938			508.67	5	0.000102505	508.783	28	0.000407243	508.934	72	0.000641003	508.755	13	6.20185e-05
								5398.73	233	0.01817	5398.06	198	0.01206	5398.06	307	0.01289	5398.73	223	0.00951			508.677	1	2.0501e-05	508.79	23	0.000334521	508.942	61	0.000543072	508.762	65	0.000310092
								5399.06	229	0.01786	5398.39	196	0.01194	5398.39	325	0.01365	5399.06	233	0.00993			508.684	8	0.000164008	508.797	24	0.000349066	508.949	62	0.000551975	508.769	95	0.000453212
								5399.39	243	0.01895	5398.72	199	0.01212	5398.72	299	0.01256	5399.39	261	0.01113			508.692	20	0.000410021	508.804	9	0.0001309	508.956	50	0.000445141	508.776	160	0.000763304
								5399.72	246	0.01918	5399.05	202	0.0123	5399.05	288	0.01209	5399.72	229	0.00976			508.699	11	0.000225512	508.812	10	0.000145444	508.963	37	0.000329404	508.784	163	0.000777616
								5400.05	245	0.0191	5399.38	184	0.0112	5399.38	302	0.01268	5400.05	230	0.00981			508.706	19	0.00038952	508.819	13	0.000189077	508.97	31	0.000275987	508.791	65	0.000310092
								5400.38	236	0.0184	5399.71	156	0.0095	5399.71	307	0.01289	5400.38	225	0.00959			508.713	27	0.000553528	508.826	24	0.000349066	508.978	23	0.000204765	508.798	66	0.000314863
								5400.72	239	0.01864	5400.05	138	0.0084	5400.05	282	0.01184	5400.72	212	0.00904			508.721	10	0.00020501	508.833	24	0.000349066	508.985	6	5.34169e-05	508.805	76	0.000362569
								5401.05	247	0.01926	5400.38	135	0.00822	5400.38	247	0.01037	5401.05	217	0.00925			508.728	5	0.000102505	508.84	10	0.000145444	508.992	1	8.90282e-06	508.812	36	0.000171743
								5401.38	238	0.01856	5400.71	148	0.00901	5400.71	254	0.01067	5401.38	219	0.00934			508.735	1	2.0501e-05	508.847	10	0.000145444	508.999	14	0.000124639	508.82	14	6.67891e-05
								5401.71	200	0.01559	5401.04	159	0.00968	5401.04	248	0.01041	5401.71	207	0.00883			508.742	4	8.20042e-05	508.855	9	0.0001309	509.006	18	0.000160251	508.827	7	3.33946e-05
								5402.04	203	0.01583	5401.37	175	0.01066	5401.37	247	0.01037	5402.04	202	0.00861			508.749	24	0.000492025	508.862	4	5.81776e-05	509.014	7	6.23197e-05	508.834	4	1.90826e-05
								5402.37	209	0.0163	5401.7	202	0.0123	5401.7	244	0.01025	5402.37	225	0.00959			508.757	21	0.000430522	508.869	14	0.000203622	509.021	1	8.90282e-06	508.841	2	9.5413e-06
								5402.71	197	0.01536	5402.04	211	0.01285	5402.04	271	0.01138	5402.71	228	0.00972			508.764	6	0.000123006	508.876	62	0.000901753	509.028	13	0.000115737	508.848	37	0.000176514
								5403.04	224	0.01747	5402.37	209	0.01273	5402.37	301	0.01264	5403.04	225	0.00959			508.771	3	6.15031e-05	508.883	64	0.000930841	509.035	74	0.000658808	508.856	74	0.000353028
								5403.37	249	0.01942	5402.7	211	0.01285	5402.7	315	0.01323	5403.37	233	0.00993			508.778	0	0	508.891	40	0.000581776	509.042	76	0.000676614	508.863	72	0.000343487
								5403.7	255	0.01988	5403.03	212	0.01291	5403.03	277	0.01163	5403.7	217	0.00925			508.785	18	0.000369019	508.898	18	0.000261799	509.05	29	0.000258182	508.87	88	0.000419817
								5404.03	255	0.01988	5403.36	207	0.01261	5403.36	273	0.01146	5404.03	214	0.00912			508.793	55	0.00113	508.905	5	7.2722e-05	509.057	11	9.7931e-05	508.877	80	0.000381652
								5404.36	252	0.01965	5403.69	178	0.01084	5403.69	256	0.01075	5404.36	216	0.00921			508.8	60	0.00123	508.912	2	2.90888e-05	509.064	22	0.000195862	508.884	84	0.000400735
								5404.7	260	0.02027	5404.03	177	0.01078	5404.03	246	0.01033	5404.7	206	0.00878			508.807	25	0.000512526	508.919	0	0	509.071	56	0.000498558	508.892	77	0.00036734
								5405.03	274	0.02136	5404.36	177	0.01078	5404.36	238	0.00999	5405.03	219	0.00934			508.814	8	0.000164008	508.927	0	0	509.078	48	0.000427335	508.899	74	0.000353028
								5405.36	257	0.02004	5404.69	186	0.01133	5404.69	251	0.01054	5405.36	203	0.00865			508.821	2	4.10021e-05	508.934	0	0	509.085	42	0.000373918	508.906	45	0.000214679
								5405.69	268	0.0209	5405.02	170	0.01035	5405.02	268	0.01125	5405.69	185	0.00789			508.829	2	4.10021e-05	508.941	13	0.000189077	509.093	25	0.00022257	508.913	15	7.15598e-05
								5406.02	281	0.02191	5405.35	176	0.01072	5405.35	246	0.01033	5406.02	188	0.00802			508.836	0	0	508.948	57	0.000829031	509.1	36	0.000320501	508.92	5	2.38533e-05
								5406.36	286	0.0223	5405.69	175	0.01066	5405.69	229	0.00962	5406.36	208	0.00887			508.843	0	0	508.955	53	0.000770853	509.107	68	0.000605392	508.928	8	3.81652e-05
								5406.69	275	0.02144	5406.02	166	0.01011	5406.02	218	0.00915	5406.69	210	0.00895			508.85	0	0	508.963	22	0.000319977	509.114	90	0.000801254	508.935	74	0.000353028
								5407.02	293	0.02285	5406.35	162	0.00986	5406.35	219	0.0092	5407.02	208	0.00887			508.857	22	0.000451023	508.97	35	0.000509054	509.121	51	0.000454044	508.942	107	0.00051046
								5407.35	296	0.02308	5406.68	168	0.01023	5406.68	229	0.00962	5407.35	179	0.00763			508.865	35	0.000717537	508.977	49	0.000712675	509.129	23	0.000204765	508.949	68	0.000324404
								5407.68	286	0.0223	5407.01	151	0.00919	5407.01	238	0.00999	5407.68	189	0.00806			508.872	16	0.000328017	508.984	22	0.000319977	509.136	41	0.000365015	508.956	64	0.000305322
								5408.02	285	0.02222	5407.35	181	0.01102	5407.35	261	0.01096	5408.02	194	0.00827			508.879	4	8.20042e-05	508.991	8	0.000116355	509.143	37	0.000329404	508.964	52	0.000248074
								5408.35	257	0.02004	5407.68	181	0.01102	5407.68	284	0.01193	5408.35	179	0.00763			508.886	1	2.0501e-05	508.999	4	5.81776e-05	509.15	46	0.00040953	508.971	23	0.000109725
								5408.68	260	0.02027	5408.01	177	0.01078	5408.01	257	0.01079	5408.68	182	0.00776			508.893	14	0.000287015	509.006	3	4.36332e-05	509.157	88	0.000783448	508.978	6	2.86239e-05
								5409.01	262	0.02043	5408.34	165	0.01005	5408.34	233	0.00978	5409.01	186	0.00793			508.901	33	0.000676535	509.013	0	0	509.165	56	0.000498558	508.985	0	0
								5409.34	263	0.02051	5408.67	155	0.00944	5408.67	231	0.0097	5409.34	200	0.00853			508.908	17	0.000348518	509.02	0	0	509.172	46	0.00040953	508.992	0	0
								5409.68	295	0.023	5409.01	149	0.00907	5409.01	210	0.00882	5409.68	233	0.00993			508.915	21	0.000430522	509.027	0	0	509.179	38	0.000338307	509	0	0
								5410.01	279	0.02175	5409.34	137	0.00834	5409.34	213	0.00894	5410.01	264	0.01126			508.922	20	0.000410021	509.035	0	0	509.186	69	0.000614294	509.007	25	0.000119266
								5410.34	261	0.02035	5409.67	159	0.00968	5409.67	258	0.01083	5410.34	273	0.01164			508.929	7	0.000143507	509.042	1	1.45444e-05	509.193	71	0.0006321	509.014	63	0.000300551
								5410.67	229	0.01786	5410	154	0.00938	5410	269	0.0113	5410.67	284	0.01211			508.937	4	8.20042e-05	509.049	2	2.90888e-05	509.201	44	0.000391724	509.021	34	0.000162202
								5411	217	0.01692	5410.33	160	0.00974	5410.33	242	0.01016	5411	275	0.01172			508.944	0	0	509.056	0	0	509.208	71	0.0006321	509.028	12	5.72478e-05
								5411.34	232	0.01809	5410.67	169	0.01029	5410.67	218	0.00915	5411.34	264	0.01126			508.951	0	0	509.063	0	0	509.215	50	0.000445141	509.036	8	3.81652e-05
								5411.67	228	0.01778	5411	169	0.01029	5411	238	0.00999	5411.67	268	0.01143			508.958	0	0	509.071	10	0.000145444	509.222	23	0.000204765	509.043	18	8.58717e-05
								5412	237	0.01848	5411.33	173	0.01053	5411.33	259	0.01088	5412	248	0.01057			508.965	0	0	509.078	46	0.000669042	509.229	71	0.0006321	509.05	17	8.11011e-05
								5412.33	217	0.01692	5411.66	169	0.01029	5411.66	279	0.01172	5412.33	207	0.00883			508.973	19	0.00038952	509.085	56	0.000814486	509.237	111	0.000988213	509.057	21	0.000100184
								5412.66	204	0.01591	5411.99	148	0.00901	5411.99	283	0.01188	5412.66	208	0.00887			508.98	99	0.00203	509.092	51	0.000741764	509.244	76	0.000676614	509.064	16	7.63304e-05
								5413	220	0.01715	5412.33	137	0.00834	5412.33	297	0.01247	5413	203	0.00865			508.987	105	0.00215	509.099	26	0.000378154	509.251	38	0.000338307	509.072	46	0.00021945
								5413.33	223	0.01739	5412.66	131	0.00798	5412.66	256	0.01075	5413.33	211	0.009			508.994	43	0.000881545	509.107	7	0.000101811	509.258	52	0.000462946	509.079	91	0.000434129
								5413.66	232	0.01809	5412.99	132	0.00804	5412.99	260	0.01092	5413.66	219	0.00934			509.002	24	0.000492025	509.114	3	4.36332e-05	509.265	77	0.000685517	509.086	100	0.000477065
								5413.99	237	0.01848	5413.32	137	0.00834	5413.32	240	0.01008	5413.99	209	0.00891			509.009	14	0.000287015	509.121	1	1.45444e-05	509.272	53	0.000471849	509.093	77	0.00036734
								5414.32	211	0.01645	5413.65	157	0.00956	5413.65	224	0.00941	5414.32	186	0.00793			509.016	17	0.000348518	509.128	7	0.000101811	509.28	43	0.000382821	509.1	71	0.000338716
								5414.66	220	0.01715	5413.99	166	0.01011	5413.99	255	0.01071	5414.66	187	0.00797			509.023	45	0.000922547	509.135	45	0.000654498	509.287	69	0.000614294	509.108	48	0.000228991
								5414.99	221	0.01723	5414.32	155	0.00944	5414.32	275	0.01155	5414.99	218	0.00929			509.03	53	0.00109	509.143	49	0.000712675	509.294	52	0.000462946	509.115	47	0.000224221
								5415.32	224	0.01747	5414.65	154	0.00938	5414.65	262	0.011	5415.32	235	0.01002			509.038	26	0.000533027	509.15	17	0.000247255	509.301	35	0.000311599	509.122	41	0.000195597
								5415.65	236	0.0184	5414.98	161	0.0098	5414.98	258	0.01083	5415.65	216	0.00921			509.045	9	0.000184509	509.157	22	0.000319977	509.308	65	0.000578683	509.129	16	7.63304e-05
								5415.98	249	0.01942	5415.31	167	0.01017	5415.31	234	0.00983	5415.98	217	0.00925			509.052	4	8.20042e-05	509.164	45	0.000654498	509.316	94	0.000836865	509.136	6	2.86239e-05
								5416.32	232	0.01809	5415.65	163	0.00993	5415.65	278	0.01167	5416.32	207	0.00883			509.059	3	6.15031e-05	509.171	27	0.000392699	509.323	80	0.000712225	509.144	26	0.000124037
								5416.65	221	0.01723	5415.98	155	0.00944	5415.98	275	0.01155	5416.65	194	0.00827			509.066	27	0.000553528	509.179	10	0.000145444	509.33	83	0.000738934	509.151	85	0.000405505
								5416.98	234	0.01825	5416.31	152	0.00926	5416.31	252	0.01058	5416.98	185	0.00789			509.074	41	0.000840543	509.186	5	7.2722e-05	509.337	65	0.000578683	509.158	132	0.000629726
								5417.31	227	0.0177	5416.64	146	0.00889	5416.64	228	0.00957	5417.31	199	0.00848			509.081	22	0.000451023	509.193	1	1.45444e-05	509.344	93	0.000827962	509.165	79	0.000376881
								5417.65	240	0.01871	5416.98	155	0.00944	5416.98	214	0.00899	5417.65	186	0.00793			509.088	34	0.000697036	509.2	0	0	509.352	79	0.000703323	509.172	51	0.000243303
								5417.98	245	0.0191	5417.31	171	0.01041	5417.31	252	0.01058	5417.98	195	0.00831			509.095	51	0.00105	509.207	0	0	509.359	57	0.000507461	509.18	47	0.000224221
								5418.31	229	0.01786	5417.64	159	0.00968	5417.64	244	0.01025	5418.31	181	0.00772			509.102	47	0.000963549	509.215	8	0.000116355	509.366	63	0.000560877	509.187	47	0.000224221
								5418.64	247	0.01926	5417.97	145	0.00883	5417.97	228	0.00957	5418.64	204	0.0087			509.11	18	0.000369019	509.222	46	0.000669042	509.373	44	0.000391724	509.194	31	0.00014789
								5418.98	253	0.01973	5418.31	144	0.00877	5418.31	197	0.00827	5418.98	218	0.00929			509.117	9	0.000184509	509.229	58	0.000843575	509.38	31	0.000275987	509.201	11	5.24772e-05
								5419.31	228	0.01778	5418.64	155	0.00944	5418.64	198	0.00831	5419.31	230	0.00981			509.124	3	6.15031e-05	509.236	64	0.000930841	509.388	55	0.000489655	509.208	3	1.4312e-05
								5419.64	231	0.01801	5418.97	138	0.0084	5418.97	214	0.00899	5419.64	223	0.00951			509.131	0	0	509.243	63	0.000916297	509.395	40	0.000356113	509.216	15	7.15598e-05
								5419.97	220	0.01715	5419.3	134	0.00816	5419.3	223	0.00936	5419.97	221	0.00942			509.138	0	0	509.251	49	0.000712675	509.402	13	0.000115737	509.223	83	0.000395964
								5420.3	232	0.01809	5419.64	123	0.00749	5419.64	232	0.00974	5420.3	218	0.00929			509.146	0	0	509.258	44	0.000639953	509.409	3	2.67085e-05	509.23	125	0.000596331
								5420.64	270	0.02105	5419.97	125	0.00761	5419.97	229	0.00962	5420.64	205	0.00874			509.153	0	0	509.265	26	0.000378154	509.416	5	4.45141e-05	509.237	157	0.000748992
								5420.97	259	0.02019	5420.3	138	0.0084	5420.3	245	0.01029	5420.97	210	0.00895			509.16	18	0.000369019	509.272	16	0.00023271	509.424	21	0.000186959	509.244	151	0.000720368
								5421.3	248	0.01934	5420.63	154	0.00938	5420.63	248	0.01041	5421.3	222	0.00946			509.167	45	0.000922547	509.279	6	8.72664e-05	509.431	20	0.000178056	509.252	76	0.000362569
								5421.63	237	0.01848	5420.96	152	0.00926	5420.96	218	0.00915	5421.63	217	0.00925			509.174	68	0.00139	509.286	13	0.000189077	509.438	19	0.000169154	509.259	34	0.000162202
								5421.97	213	0.01661	5421.3	154	0.00938	5421.3	203	0.00852	5421.97	206	0.00878			509.182	51	0.00105	509.294	34	0.000494509	509.445	45	0.000400627	509.266	17	8.11011e-05
								5422.3	201	0.01567	5421.63	139	0.00846	5421.63	210	0.00882	5422.3	195	0.00831			509.189	17	0.000348518	509.301	20	0.000290888	509.452	63	0.000560877	509.273	40	0.000190826
								5422.63	187	0.01458	5421.96	120	0.00731	5421.96	225	0.00945	5422.63	198	0.00844			509.196	7	0.000143507	509.308	16	0.00023271	509.46	83	0.000738934	509.28	34	0.000162202
								5422.96	203	0.01583	5422.29	120	0.00731	5422.29	228	0.00957	5422.96	180	0.00767			509.203	7	0.000143507	509.315	41	0.00059632	509.467	66	0.000587586	509.288	14	6.67891e-05
								5423.3	210	0.01637	5422.63	124	0.00755	5422.63	239	0.01004	5423.3	174	0.00742			509.211	23	0.000471524	509.322	45	0.000654498	509.474	40	0.000356113	509.295	40	0.000190826
[truncated: 228,558+ more rows]

[truncated: 4 more sheets: Figure S8, Figure S10, Figure S11, Figure S12]
